# Supplementary material for: Genetic and functional interaction network analysis reveals global enrichment of regulatory T cell genes influencing basal cell carcinoma susceptibility
Source: Genome Med. 2021 Feb 6;13:19. doi: 10.1186/s13073-021-00827-9 (PMC7866769; doi:10.1186/s13073-021-00827-9)
Supplement: Supplementary file 2 — Additional file 2: Supplementary Tables. Table S1. Independent common variants associated with BCC in GWAS analysis at P-value < 5E-8. Table S2. Common variants identified by GCTA-COJO analysis of BCC at P < 5E-8 . Table S3. Quantification of the correlation of eQTL effects (r̂ ) between blood and skin samples. Table S4. BCC-associated CpG methylation sites via SMR analysis of the GWAS meta-analysis and mQTL data. Table S5. Mapping the BCC-associated CpG methylation sites to the BCC-associated genes via SMR analysis using the eQTLGen eQTL data. Table S6. BCC GWAS-FI network Pathway Analysis. Table S7. BCC GWAS-FI network GO-Process Analysis. Table S8. BCC SMR-FI network Pathway Analysis. Table S9. BCC SMR-FI network GO-Process Analysis. Table S10. Pubmed search of SMR-HEIDI candidate genes biological processes. Table S11. BCC-associated genes identified via SMR analysis using GTEx and eQTLGen eQTL data. Table S12. Pearson’s correlation of GTEx and eQTLGen eQTL data. This excel file contains 11 supplementary tables, related to the main text. [file 13073_2021_827_MOESM2_ESM.xlsx]

## Sheet: Table S1
Table S1: Independent common variants associated with BCC in GWAS analysis at P-value < 5E-8
CHR	SNP	BP	A1	A2	freq	b	se	p	n	Nearest GENE
1	rs730153	17749504	A	G	0.362745	0.182102	0.0110736	9.2e-61	390667	RCC2
1	rs2476601	114377568	A	G	0.101482	-0.118074	0.0187232	2.9e-10	392871	AP4B1-AS1;PTPN22
1	rs41271951	150737220	G	A	0.084459	0.110875	0.0186855	3e-09	392871	CTSS
1	rs801108	228989074	G	C	0.246169	0.214705	0.0120001	1.4e-71	392406	RHOU
2	rs2882274	5688981	T	C	0.484493	-0.0623487	0.0110052	1.5e-08	381979	LINC01248
2	rs79522206	7704860	A	G	0.0264336	0.249044	0.0303076	2.1e-16	392871	LOC100506274
2	rs340797	16490831	T	G	0.104908	-0.198575	0.0190209	1.6e-25	392196	FAM49A
2	rs1800440	38298139	C	T	0.186205	-0.0994024	0.0143244	3.9e-12	392871	CYP1B1
2	rs6707137	88554351	A	G	0.0618645	-0.23274	0.0247468	5.2e-21	390716	THNSL2
2	rs3769818	202151163	A	G	0.267833	0.170512	0.0118603	7.2e-47	392034	CASP8
2	rs3087243	204738919	A	G	0.450314	0.095218	0.0108703	2e-18	392871	CTLA4
3	rs11708920	71517527	T	G	0.478948	0.122259	0.0108921	3.1e-29	390300	FOXP1
3	rs4682103	112055793	A	G	0.471364	-0.0622965	0.0109067	1.1e-08	391115	CD200
3	rs2049218	188122978	T	C	0.451398	0.074451	0.0109268	9.5e-12	388376	LPP
5	rs7705526	1285974	A	C	0.321483	0.0825872	0.0117546	2.1e-12	373433	TERT
5	rs380286	1320247	A	G	0.436629	-0.160712	0.0110587	7.5e-48	392343	CLPTM1L
5	rs16891982	33951693	C	G	0.0245602	-0.414833	0.0419163	4.3e-23	392871	SLC45A2
5	rs42905	67751221	A	C	0.455045	0.0616434	0.0109629	1.9e-08	385728	PIK3R1
6	rs9392026	453415	G	A	0.408457	0.110216	0.0109941	1.2e-23	392871	EXOC2
6	rs962518	461906	G	A	0.437036	-0.105483	0.0111704	3.6e-21	383594	EXOC2
6	rs6919639	501939	T	C	0.283827	-0.0667068	0.0121769	4.3e-08	392871	EXOC2
6	rs55775505	22057566	T	C	0.313859	0.0991403	0.0115433	8.8e-18	389530	CASC15
6	rs17197839	31221299	A	G	0.118172	-0.116514	0.0175814	3.4e-11	387492	HLA-C
6	rs35467127	32522148	T	C	0.190482	0.0942404	0.0137216	6.5e-12	375965	HLA-DRB6
6	rs9272451	32605501	G	C	0.386296	-0.106711	0.0113082	3.9e-21	390393	HLA-DQA1
6	rs72928038	90976768	A	G	0.179729	-0.123502	0.0146433	3.3e-17	392871	BACH2
6	rs162298	167455629	A	G	0.248515	0.090165	0.0122627	1.9e-13	392871	FGFR1OP
7	rs76128631	17628490	T	G	0.209867	0.0738571	0.0132209	2.3e-08	384379	LOC101927630
7	rs117744081	29132279	G	A	0.032237	-0.246335	0.0340917	5e-13	392871	CPVL
7	rs834603	47447921	G	A	0.493218	-0.061821	0.0108746	1.3e-08	390977	TNS3
7	rs12718245	50177706	C	T	0.421538	-0.0647231	0.0110392	4.5e-09	392788	C7orf72
7	rs78227582	101393723	T	G	0.247444	-0.109215	0.0130157	4.8e-17	386028	CUX1
7	rs157934	130585492	C	T	0.304587	-0.112764	0.0120356	7.3e-21	392871	LINC-PINT
8	rs2241260	22875985	G	A	0.312488	-0.067307	0.0120152	2.1e-08	381957	RHOBTB2
8	rs10216564	77475130	C	T	0.0634699	-0.320739	0.0252889	7.3e-37	392871	LINC01111
8	rs55942834	81411215	G	A	0.193106	-0.118117	0.0142484	1.1e-16	391020	ZBTB10
8	rs28884287	101047448	T	C	0.154482	-0.193279	0.0159708	1e-33	392665	RGS22
9	rs10962474	16529554	T	C	0.0530924	-0.257552	0.0269392	1.2e-21	390414	BNC2
9	rs10738451	16713666	C	T	0.280189	-0.0707644	0.0122826	8.3e-09	390703	BNC2
9	rs2153271	16864521	C	T	0.387534	-0.0787498	0.0112212	2.3e-12	392871	BNC2
9	rs7027950	22048391	T	C	0.474682	-0.120776	0.0109257	2.1e-28	391277	CDKN2B-AS1
9	rs3818625	106856452	G	A	0.449118	-0.0654257	0.0109394	2.2e-09	392871	SMC2
10	rs74623270	8995292	A	G	0.115686	-0.253859	0.0185932	1.9e-42	390751	LOC105755953
10	rs17486892	9280394	C	T	0.212039	0.0768868	0.0131481	5e-09	385201	LOC101928272
10	rs35202367	10773707	A	G	0.266983	0.0692516	0.0121281	1.1e-08	389627	CELF2
10	rs1830992	13741034	A	G	0.33916	0.0710476	0.0113616	4e-10	390216	FRMD4A
11	rs663743	64107735	A	G	0.340422	0.0685964	0.0113736	1.6e-09	389793	CCDC88B
11	rs12576996	65580638	G	T	0.244402	-0.0833156	0.0129954	1.4e-10	385124	OVOL1
11	rs1126809	89017961	A	G	0.303865	0.13852	0.0115703	5e-33	390231	TYR
12	rs739837	48238221	G	T	0.474393	-0.0634268	0.0108845	5.6e-09	391791	VDR
12	rs11170164	52913668	T	C	0.0781363	0.195154	0.0187715	2.6e-25	392871	KRT5
14	rs909223	75909897	G	A	0.444782	-0.0647101	0.0109656	3.6e-09	392289	JDP2
16	rs35749174	89716493	A	G	0.0997849	0.28426	0.0163677	1.5e-67	391396	CHMP1A
16	rs45609834	89937645	C	G	0.083791	0.115491	0.0189241	1e-09	385686	SPIRE2
16	rs117204628	90032455	T	C	0.0335785	0.160987	0.0281984	1.1e-08	392871	DEF8
16	rs56407236	90170095	A	G	0.0693408	-0.170593	0.0228161	7.6e-14	392871	FAM157C
17	rs78378222	7571752	G	T	0.0112281	0.450949	0.0420685	8.3e-27	391161	TP53
17	rs854807	18062443	A	G	0.426369	0.0618578	0.0109468	1.6e-08	391189	MYO15A
19	rs11669443	1109215	A	G	0.23506	0.0757473	0.0125781	1.7e-09	391681	SBNO2
19	rs4807000	4831878	A	G	0.389576	-0.0638279	0.011178	1.1e-08	392347	TICAM1
20	rs1575126	2156399	C	A	0.407807	-0.0623992	0.0112022	2.5e-08	384840	STK35
20	rs6113392	2235470	A	G	0.439823	-0.102715	0.0112112	5.1e-20	377089	TGM3
20	rs214803	2290333	C	A	0.179593	0.216168	0.0132764	1.3e-59	392871	TGM3
20	rs214830	2321105	G	C	0.371612	-0.0770583	0.011336	1.1e-11	392871	TGM3
20	rs127896	31641290	A	G	0.0684041	0.143395	0.0204056	2.1e-12	389472	BPIFB3
20	rs6059655	32665748	A	G	0.100688	0.236755	0.0167559	2.5e-45	386729	RALY
20	rs4911466	33690010	C	T	0.0966108	0.207312	0.0171393	1.1e-33	388382	TRPC4AP
20	rs75653149	34726973	A	C	0.0881231	0.165327	0.0180054	4.2e-20	392871	EPB41L1
20	rs789426	38294096	G	A	0.274813	0.0678627	0.0119928	1.5e-08	392093	LINC01370
20	rs11908416	49392745	A	G	0.240924	-0.107576	0.0131082	2.3e-16	387393	BCAS4
21	rs2849699	43089086	G	C	0.317945	-0.105488	0.0119379	9.9e-19	386310	LINC00111
Note: Columns are chromosome, SNP id, base-pair position in GRCh37.p13, minor allele, major allele, minor allele frequency, beta estimate (logOR), standard error, P-value, sample size, nearest gene

## Sheet: Table S2
Table S2: Common variants identified by GCTA-COJO analysis of BCC at P < 5E-8
Chr	SNP	bp	refA	freq	b	se	p	n	freq_geno	bJ	bJ_se	pJ	LD_r
1	rs730153	17749504	A	0.362745	0.182102	0.0110736	9.15825e-61	407188	0.361706	0.182102	0.0110773	1.00181e-60	0
1	rs2476601	114377568	A	0.101482	-0.118074	0.0187232	2.85818e-10	361288	0.1007	-0.118074	0.0187242	2.86443e-10	0
1	rs41271951	150737220	G	0.084459	0.110875	0.0186855	2.96144e-09	427767	0.0842	0.110875	0.0186863	2.96573e-09	0
1	rs801108	228989074	G	0.246169	0.214705	0.0120001	1.36306e-71	431896	0.250876	0.214705	0.0120045	1.53461e-71	0
2	rs2882274	5688981	T	0.484493	-0.0623487	0.0110052	1.4671e-08	381786	0.483476	-0.0611734	0.0110072	2.73521e-08	-0.00229269
2	rs79522206	7704860	A	0.0264336	0.249044	0.0303076	2.08319e-16	488530	0.0267	0.220705	0.0306874	6.3832e-13	0.17373
2	rs9789494	7732825	T	0.472414	0.0734475	0.0108505	1.2963e-11	393561	0.472225	0.0609643	0.0109872	2.87847e-08	-0.00323701
2	rs59259030	16425286	C	0.064791	0.0200777	0.0218397	0.357928	399631	0.0657	0.185577	0.0253638	2.5428e-13	0.551348
2	rs340797	16490831	T	0.104908	-0.198575	0.0190209	1.63015e-25	339861	0.107544	-0.279763	0.0220934	9.51248e-37	0
2	rs1800440	38298139	C	0.186205	-0.0994024	0.0143244	3.93792e-12	371418	0.18215	-0.0994024	0.0143253	3.95022e-12	0
2	rs6707137	88554351	A	0.0618645	-0.23274	0.0247468	5.20979e-21	324873	0.0626382	-0.23274	0.0247501	5.27286e-21	0
2	rs17383298	201819228	G	0.0143788	0.195272	0.0418192	3.02014e-06	465987	0.0144289	0.241064	0.0419092	8.81686e-09	-0.0643337
2	rs3769818	202151163	A	0.267833	0.170512	0.0118603	7.2484e-47	418499	0.272093	0.172327	0.0118882	1.29103e-47	0.0238677
2	rs3087243	204738919	A	0.450314	0.095218	0.0108703	1.96116e-18	394805	0.45185	0.0930892	0.0108771	1.14587e-17	0
3	rs11708920	71517527	T	0.478948	0.122259	0.0108921	3.09217e-29	389979	0.481709	0.122259	0.0108939	3.15571e-29	0
3	rs4682103	112055793	A	0.471364	-0.0622965	0.0109067	1.11817e-08	389619	0.46864	-0.0622965	0.0109072	1.1197e-08	0
3	rs2049218	188122978	T	0.451398	0.074451	0.0109268	9.51923e-12	390589	0.448246	0.074451	0.0109275	9.5455e-12	0
5	rs2853677	1287194	G	0.422506	0.118872	0.0109098	1.20568e-27	397587	0.42365	0.093065	0.0110974	5.02121e-17	-0.185566
5	rs380286	1320247	A	0.436629	-0.160712	0.0110587	7.52795e-48	383729	0.442743	-0.143512	0.0112502	2.87368e-37	0
5	rs16891982	33951693	C	0.0245602	-0.414833	0.0419163	4.30157e-23	274300	0.02585	-0.414833	0.0419237	4.37741e-23	0
5	rs42905	67751221	A	0.455045	0.0616434	0.0109629	1.87784e-08	387501	0.45652	0.0616434	0.0109634	1.88026e-08	0
6	rs9392026	453415	G	0.408457	0.110216	0.0109941	1.18309e-23	395380	0.40645	0.22136	0.0135738	8.67518e-60	-0.112642
6	rs138585767	454131	G	0.0215461	0.163317	0.0348807	2.83849e-06	450274	0.0220781	0.194123	0.0350831	3.14396e-08	-0.0834549
6	rs2316793	456143	C	0.201018	-0.069473	0.0138655	5.42917e-07	374028	0.204612	-0.226385	0.0170712	3.88486e-40	0
6	rs55775505	22057566	T	0.313859	0.0991403	0.0115433	8.80921e-18	402426	0.314977	0.100105	0.0115457	4.30815e-18	-0.0154604
6	rs61447909	31409283	A	0.0997207	0.0938422	0.0174545	7.5989e-08	422253	0.0996199	0.0966629	0.0174579	3.07822e-08	-0.00940312
6	rs35467127	32522148	T	0.190482	0.0942404	0.0137216	6.51004e-12	397772	0.193511	0.0925463	0.0137254	1.55473e-11	-0.0191379
6	rs9272451	32605501	G	0.386296	-0.106711	0.0113082	3.85097e-21	380898	0.386769	-0.105075	0.0113116	1.5554e-20	0
6	rs72928038	90976768	A	0.179729	-0.123502	0.0146433	3.33871e-17	365292	0.17785	-0.123502	0.0146447	3.36189e-17	0
6	rs162298	167455629	A	0.248515	0.090165	0.0122627	1.94121e-13	411220	0.24665	0.090165	0.0122635	1.94811e-13	0
7	rs76128631	17628490	T	0.209867	0.0738571	0.0132209	2.31863e-08	398451	0.205979	0.0738571	0.0132214	2.32146e-08	0
7	rs117744081	29132279	G	0.032237	-0.246335	0.0340917	4.98685e-13	318483	0.0323	-0.246335	0.0340944	5.00821e-13	0
7	rs834603	47447921	G	0.493218	-0.061821	0.0108746	1.30896e-08	390708	0.496231	-0.0624142	0.0108755	9.526e-09	-0.00924402
7	rs12718245	50177706	C	0.421538	-0.0647231	0.0110392	4.54449e-09	388647	0.416867	-0.0653073	0.0110401	3.30955e-09	0
7	rs78227582	101393723	T	0.247444	-0.109215	0.0130157	4.82049e-17	366049	0.252371	-0.109215	0.013017	4.85322e-17	0
7	rs157934	130585492	C	0.304587	-0.112764	0.0120356	7.30603e-21	376346	0.3062	-0.112764	0.012037	7.38116e-21	0
8	rs2241260	22875985	G	0.312488	-0.067307	0.0120152	2.12137e-08	372359	0.31466	-0.067307	0.0120157	2.12417e-08	0
8	rs10216564	77475130	C	0.0634699	-0.320739	0.0252889	7.34412e-37	303668	0.06245	-0.32419	0.0252988	1.3608e-37	-0.0176082
8	rs55942834	81411215	G	0.193106	-0.118117	0.0142484	1.134e-16	365050	0.190567	-0.12105	0.0142515	1.99988e-17	0
8	rs10099237	101062138	C	0.1547	-0.193173	0.0159588	1.00024e-33	346651	0.155412	-0.193173	0.0159622	1.03168e-33	0
9	rs10962474	16529554	T	0.0530924	-0.257552	0.0269392	1.17196e-21	316477	0.0520865	-0.241197	0.0270602	4.95151e-19	0.101177
9	rs7866023	16745514	T	0.269561	-0.0800663	0.0124731	1.37056e-10	377000	0.267535	-0.0694637	0.0125313	2.96936e-08	0.0212045
9	rs1416742	16856883	G	0.388034	-0.0789291	0.0112612	2.40144e-12	383490	0.385138	-0.0771085	0.0112644	7.63113e-12	0.000752466
9	rs10757265	22048859	C	0.475115	-0.120738	0.0109219	2.08053e-28	388133	0.478078	-0.120806	0.0109246	2.00013e-28	0
9	rs3818625	106856452	G	0.449118	-0.0654257	0.0109394	2.22127e-09	390060	0.45145	-0.0654257	0.0109399	2.2249e-09	0
10	rs74623270	8995292	A	0.115686	-0.253859	0.0185932	1.92791e-42	326389	0.112602	-0.261159	0.0186392	1.32933e-44	-0.069022
10	rs852277	9096326	G	0.279298	-0.055783	0.0122276	5.06597e-06	383747	0.281009	-0.0681781	0.0122541	2.64098e-08	0.0104508
10	rs35202367	10773707	A	0.266983	0.0692516	0.0121281	1.12973e-08	401197	0.265866	0.0727782	0.0121308	1.97986e-09	-0.00341281
10	rs1830992	13741034	A	0.33916	0.0710476	0.0113616	4.01773e-10	399170	0.337813	0.0705069	0.011363	5.47184e-10	0
11	rs663743	64107735	A	0.340422	0.0685964	0.0113736	1.62765e-09	397609	0.343347	0.0712368	0.0113811	3.86906e-10	0.0362825
11	rs12576996	65580638	G	0.244402	-0.0833156	0.0129954	1.44429e-10	370298	0.241978	-0.0861656	0.0130041	3.44833e-11	0
11	rs1126809	89017961	A	0.303865	0.13852	0.0115703	4.97794e-33	407721	0.300362	0.13852	0.0115723	5.10488e-33	0
12	rs739837	48238221	G	0.474393	-0.0634268	0.0108845	5.63408e-09	390954	0.4807	-0.0618487	0.0108858	1.33443e-08	0.00410607
12	rs638907	52913517	A	0.267174	-0.124385	0.0128969	5.18211e-22	354568	0.262054	-0.10588	0.0130589	5.15149e-16	-0.176948
12	rs11170164	52913668	T	0.0781363	0.195154	0.0187715	2.57841e-25	454940	0.0802	0.169749	0.0190085	4.25411e-19	0
14	rs909223	75909897	G	0.444782	-0.0647101	0.0109656	3.60889e-09	388922	0.442516	-0.0647101	0.0109661	3.61451e-09	0
16	rs35749174	89716493	A	0.0997849	0.28426	0.0163677	1.46461e-67	479640	0.103907	0.338499	0.0167422	6.75292e-91	-0.0980695
16	rs11641201	89983276	C	0.115378	0.0395465	0.0167605	0.0182994	402824	0.112814	0.122875	0.01726	1.08666e-12	-0.137255
16	rs1805005	89985844	T	0.123771	0.0577194	0.0161511	0.000351949	408248	0.1241	0.142769	0.0167147	1.325e-17	-0.0565692
16	rs1805006	89985918	A	0.0131061	0.157775	0.0445091	0.000392928	450738	0.0134	0.261953	0.0448027	5.01128e-09	-0.038093
16	rs74415461	89990843	T	0.0849787	0.134057	0.0185591	5.07618e-13	431190	0.0827226	0.214333	0.0190602	2.44976e-29	-0.0478266
16	rs117204628	90032455	T	0.0335785	0.160987	0.0281984	1.1357e-08	447579	0.0332	0.244539	0.0285101	9.7147e-18	0
17	rs78378222	7571752	G	0.0112281	0.450949	0.0420685	8.25393e-27	587727	0.0116384	0.450949	0.0420726	8.34712e-27	0
17	rs854807	18062443	A	0.426369	0.0618578	0.0109468	1.59746e-08	394047	0.433038	0.0618578	0.0109472	1.59952e-08	0
19	rs11669443	1109215	A	0.23506	0.0757473	0.0125781	1.72117e-09	405977	0.23548	0.0768724	0.0125802	9.92512e-10	0.0157505
19	rs4807000	4831878	A	0.389576	-0.0638279	0.011178	1.12869e-08	388680	0.389863	-0.0648807	0.0111797	6.49743e-09	0
20	rs874501	2217291	C	0.364028	0.0906012	0.0112017	6.05654e-16	397527	0.365091	0.0906341	0.0112043	6.00334e-16	-0.00691155
20	rs214803	2290333	C	0.179593	0.216168	0.0132764	1.32053e-59	444469	0.18205	0.215974	0.0132813	1.85176e-59	-0.0111615
20	rs214830	2321105	G	0.371612	-0.0770583	0.011336	1.06343e-11	384845	0.37275	-0.0736848	0.0113387	8.11245e-11	0
20	rs6059655	32665748	A	0.100688	0.236755	0.0167559	2.49386e-45	454110	0.102607	0.237062	0.0167597	2.01163e-45	-0.0034038
20	rs789426	38294096	G	0.274813	0.0678627	0.0119928	1.52609e-08	402913	0.277288	0.0684066	0.0119934	1.17228e-08	0
20	rs11908416	49392745	A	0.240924	-0.107576	0.0131082	2.27252e-16	367491	0.240778	-0.107576	0.0131094	2.28658e-16	0
21	rs2849699	43089086	G	0.317945	-0.105488	0.0119379	9.88204e-19	373647	0.32205	-0.105488	0.0119391	9.96294e-19	0
Note: Columns are chromosome; SNP; physical position; frequency of the effect allele in the original data; the effect allele; effect size, standard error and p-value from the original GWAS or meta-analysis; estimated effective sample size; frequency of the effect allele in the reference sample; effect size, standard error and p-value from a joint analysis of all the selected SNPs; LD correlation …

## Sheet: Table S3
Table S3: Quantification of the correlation of eQTL effects (𝑟̂ ) between blood and skin samples
Tissue_1	Tissue_2		of
Whole_Blood	Skin_Not_Sun_Exposed	0.719	0.0089
Whole_Blood	Skin_Sun_Exposed	0.7168	0.0089
Whole_Blood	eQTLGen_Blood	0.8344	0.0051
eQTLGen_Blood	Skin_Not_Sun_Exposed	0.6066	0.0191
eQTLGen_Blood	Skin_Sun_Exposed	0.6116	0.0198

## Sheet: Table S4
Table S4: BCC-associated CpG methylation sites via SMR analysis of the GWAS meta-analysis and mQTL data
probeID	Probe Chr	Probe_bp	topSNP	Chr	topSNP_bp	A1	A2	Freq	b_GWAS	se_GWAS	p_GWAS	b_eQTL	se_eQTL	p_eQTL	b_SMR	se_SMR	p_SMR	p_HEIDI	nsnp_HEIDI
cg07965774	1	17746286	rs6688886	1	17753639	A	G	0.36184	0.181072	0.0110727	4.1e-60	1.10725	0.0249174	0	0.163533	0.0106559	3.72083e-53	0.465594	20
cg01904812	1	17746340	rs6688886	1	17753639	A	G	0.36184	0.181072	0.0110727	4.1e-60	1.18553	0.0225438	0	0.152734	0.00978098	5.71536e-55	0.353731	20
cg13439596	1	17746491	rs111932154	1	17757221	G	T	0.364623	0.177841	0.0110331	1.9e-58	0.227365	0.0332205	7.69454e-12	0.782181	0.12416	2.98105e-10	0.274462	16
cg00794400	1	17746510	rs4920606	1	17748288	A	G	0.361692	0.181729	0.0110742	1.6e-60	0.262656	0.0333553	3.42128e-15	0.691891	0.0974571	1.25265e-12	0.0575724	20
cg00967854	1	17750646	rs60387933	1	17753340	A	C	0.361863	0.181375	0.0110726	2.6e-60	-0.288535	0.0336887	1.08298e-17	-0.628607	0.0828215	3.20155e-14	0.395266	20
cg21932513	1	17751974	rs6688886	1	17753639	A	G	0.36184	0.181072	0.0110727	4.1e-60	0.257006	0.0340119	4.14509e-14	0.704543	0.102711	6.91214e-12	0.961252	20
cg07394400	1	17752023	rs4920606	1	17748288	A	G	0.361692	0.181729	0.0110742	1.6e-60	0.27373	0.0337937	5.49536e-16	0.663901	0.0914039	3.77546e-13	0.0594267	20
cg10329579	1	17754830	rs12122129	1	17772148	A	G	0.364488	0.176715	0.0110778	2.8e-57	-0.291128	0.0323589	2.32277e-19	-0.607002	0.0774588	4.63483e-15	0.048688	20
cg21859421	1	150969592	rs11204755	1	150961827	G	T	0.0716645	0.116551	0.0201881	7.8e-09	-2.445	0.0385607	0	-0.0476691	0.00829106	8.95296e-09	0.17574	20
cg16333374	2	88579997	rs55885212	2	88575000	G	A	0.114326	-0.14758	0.0180389	2.8e-16	-0.32096	0.0493305	7.70199e-11	0.45981	0.0902953	3.53757e-07	0.0184331	20
cg24648385	2	88583845	rs7574690	2	88579354	A	G	0.113923	-0.146881	0.0180728	4.4e-16	0.925414	0.0480323	1.02701e-82	-0.15872	0.0211959	6.98086e-14	0.0411324	20
cg23651889	3	188115336	rs9842232	3	188080163	G	C	0.452386	0.0707117	0.0109201	9.5e-11	0.396689	0.0317855	9.57561e-36	0.178255	0.031013	9.04437e-09	0.461806	20
cg25518571	5	1286042	rs2736100	5	1286516	A	C	0.49365	-0.0886041	0.0108698	3.6e-16	0.278847	0.0328333	2.01716e-17	-0.317752	0.0540311	4.08014e-09	0.0370575	9
cg17166338	5	1295969	rs401681	5	1322087	T	C	0.44415	-0.157227	0.0110407	5.1e-46	0.19722	0.0328052	1.83406e-09	-0.797217	0.14394	3.04995e-08	0.126559	20
cg26603275	5	1298965	rs27996	5	1345474	G	A	0.441825	-0.145907	0.0110652	1.1e-39	0.215783	0.0335539	1.26823e-10	-0.676176	0.116982	7.46339e-09	0.0940018	20
cg08894401	5	1318975	rs27996	5	1345474	G	A	0.441825	-0.145907	0.0110652	1.1e-39	0.240612	0.0325821	1.52713e-13	-0.606402	0.0941158	1.1702e-10	0.100363	20
cg26373071	5	1325741	rs421284	5	1325590	C	T	0.447474	-0.159356	0.0110492	3.7e-47	0.461328	0.0322722	2.35414e-46	-0.34543	0.0340231	3.2201e-24	0.179159	20
cg25070340	5	1325993	rs383009	5	1327851	T	C	0.418369	-0.159351	0.0111655	3.3e-46	0.205067	0.0324189	2.52331e-10	-0.777068	0.134371	7.33883e-09	0.744657	20
cg21202862	5	1337955	rs37003	5	1356771	C	A	0.444664	-0.145602	0.011258	2.9e-38	0.243307	0.0328769	1.35632e-13	-0.598427	0.0931651	1.33353e-10	0.178901	20
cg13325231	5	1342170	rs467095	5	1336221	C	T	0.445585	-0.158942	0.0110413	5.5e-47	-0.233117	0.0330725	1.80635e-12	0.68181	0.107702	2.44367e-10	0.0440296	20
cg19117063	6	32365553	rs112627226	6	32582969	C	T	0.110775	0.138393	0.0165376	5.8e-17	-1.74745	0.0411387	0	-0.0791969	0.00964576	2.20199e-16	0.0176867	20
cg14241129	6	32367729	rs3188543	6	32610403	A	C	0.341281	-0.0916924	0.0118914	1.3e-14	0.357928	0.0335548	1.45281e-26	-0.256176	0.0409941	4.12855e-10	0.364399	20
cg24911364	6	32372236	rs115303880	6	32358459	T	G	0.14815	0.107801	0.0147548	2.7e-13	0.32313	0.0442287	2.75443e-13	0.333614	0.0645771	2.38989e-07	0.0574839	20
cg25204543	6	91005756	rs72928038	6	90976768	A	G	0.17785	-0.123502	0.0146433	3.3e-17	0.423286	0.0416512	2.91136e-24	-0.291771	0.044956	8.57569e-11	0.668476	20
cg14705155	6	167490980	rs9459854	6	167465882	T	C	0.396937	-0.0609334	0.0111531	4.7e-08	-0.514856	0.0327073	7.87618e-56	0.11835	0.0229302	2.45197e-07	0.0151479	20
cg22114489	7	101398177	rs73183643	7	101418653	A	G	0.254473	-0.10613	0.0128963	1.9e-16	-0.270301	0.0382063	1.49691e-12	0.392638	0.0731874	8.10254e-08	0.80071	19
cg22727641	8	101157742	rs2446920	8	101149532	T	C	0.355888	0.0754761	0.0112253	1.8e-11	0.280748	0.0332626	3.16403e-17	0.26884	0.0511197	1.44821e-07	0.010822	20
cg23796481	11	64053134	rs479552	11	64110683	C	G	0.380032	0.0601149	0.0111509	7e-08	0.535788	0.0313902	2.54016e-65	0.112199	0.0218255	2.73676e-07	0.179634	20
cg10680210	11	64107158	rs663743	11	64107735	A	G	0.343347	0.0685964	0.0113736	1.6e-09	-0.365318	0.0343177	1.83667e-26	-0.187772	0.0357832	1.54186e-07	0.823402	20
cg20975835	11	64107374	rs663743	11	64107735	A	G	0.343347	0.0685964	0.0113736	1.6e-09	-0.429625	0.0339341	9.77787e-37	-0.159666	0.0293237	5.1827e-08	0.583731	20
cg15531562	11	65601754	rs7107912	11	65603252	G	A	0.492016	0.0614514	0.0108435	1.5e-08	1.05378	0.0239338	0	0.0583154	0.010375	1.90123e-08	0.19625	20
cg14854850	12	48237752	rs7975232	12	48238837	C	A	0.480317	-0.0625495	0.0108805	9e-09	-0.39645	0.0318511	1.45225e-35	0.157774	0.0302306	1.79876e-07	0.82333	20
cg10592901	12	48245219	rs7971418	12	48245235	C	A	0.480078	-0.0621366	0.0108774	1.1e-08	-0.560607	0.031648	3.27833e-70	0.110838	0.0203868	5.42625e-08	0.790123	20
cg08310008	12	52836644	rs388626	12	52841765	A	G	0.482516	-0.0842629	0.0108804	9.6e-15	0.217826	0.0318215	7.63483e-12	-0.386836	0.0754228	2.91433e-07	0.066033	20
cg22846582	12	52848214	rs429561	12	52835321	G	C	0.480601	-0.0852187	0.0108808	4.8e-15	0.317092	0.0319137	2.9046e-23	-0.268751	0.0436932	7.70625e-10	0.012208	20
cg26577529	12	52866845	rs443058	12	52853737	G	T	0.366927	-0.102741	0.0113485	1.4e-19	0.352772	0.0326186	2.92101e-27	-0.291239	0.0419529	3.86467e-12	0.0621973	20
cg22875410	14	75886161	rs8004334	14	75892896	T	C	0.495102	0.0601825	0.0109467	3.8e-08	0.442535	0.0316374	1.85277e-44	0.135995	0.0265783	3.1085e-07	0.0563681	20
cg15513708	14	75904643	rs3625	14	75904660	A	G	0.4729	0.0577711	0.0108504	1e-07	-1.07122	0.023816	0	-0.0539302	0.0101997	1.24058e-07	0.248489	20
cg08721324	16	89384602	rs2353032	16	89385510	T	C	0.442376	0.0966137	0.0109677	1.3e-18	-0.25105	0.0326882	1.58911e-14	-0.384838	0.0664787	7.08499e-09	0.0117392	20
cg09164168	16	89384721	rs2353032	16	89385510	T	C	0.442376	0.0966137	0.0109677	1.3e-18	-0.664117	0.0305162	5.22735e-105	-0.145477	0.0178163	3.20422e-16	0.0237634	20
cg27247807	16	89387225	rs889574	16	89386808	A	G	0.352116	0.0753244	0.0113183	2.8e-11	0.300065	0.0343138	2.23536e-18	0.251027	0.0474003	1.18443e-07	0.0130752	20
cg27300957	16	89387418	rs889574	16	89386808	A	G	0.352116	0.0753244	0.0113183	2.8e-11	0.301211	0.0338872	6.1872e-19	0.250072	0.0469412	9.96576e-08	0.01318	20
cg05507697	16	89421700	rs918722	16	89415081	C	G	0.455589	0.070589	0.0109062	9.6e-11	0.406134	0.0319059	4.07534e-37	0.173807	0.0301257	7.95514e-09	0.0201172	20
cg01167578	16	89429419	rs4785669	16	89516155	T	C	0.308162	0.0768878	0.0116027	3.4e-11	-0.344034	0.0347659	4.34401e-23	-0.223489	0.0405888	3.66726e-08	0.0110527	20
cg08845973	16	89592071	rs11642231	16	89608702	A	G	0.385	0.0980783	0.0110547	7.2e-19	0.636373	0.0322665	1.38448e-86	0.154121	0.0190481	5.91147e-16	0.0100864	20
cg04544017	16	89763370	rs4247353	16	89763214	C	T	0.413597	0.0637125	0.0109882	6.7e-09	0.395711	0.0329698	3.45892e-33	0.161008	0.0308388	1.7801e-07	0.0762232	20
cg00261912	16	89777763	rs7204328	16	89825495	C	G	0.392155	-0.0652146	0.0112051	5.9e-09	-0.935128	0.0284917	2.94997e-236	0.0697387	0.0121693	1.00024e-08	0.0306101	20
cg03036210	16	89904091	rs12931267	16	89818732	G	C	0.1037	0.277419	0.0162587	2.8e-65	0.546427	0.051	8.72592e-27	0.507697	0.0559526	1.15036e-19	0.160682	20
cg04731384	16	90076766	rs79418450	16	90100505	C	G	0.102268	0.250579	0.0166414	3.1e-51	0.652795	0.0516961	1.48862e-36	0.383855	0.0396727	3.82983e-22	0.0104382	20
cg08343075	16	90077951	rs113891247	16	90047757	A	T	0.0982491	0.275959	0.0166811	1.8e-61	0.567028	0.0509691	9.4858e-29	0.486676	0.052718	2.66399e-20	0.195653	20
cg02759622	19	4831885	rs6510827	19	4830628	T	C	0.38985	-0.0635426	0.011169	1.3e-08	-0.381647	0.0328073	2.80111e-31	0.166496	0.0325777	3.20921e-07	0.298592	20
cg26098768	20	2187533	rs6113207	20	2187595	G	T	0.339095	-0.0875098	0.0119206	2.1e-13	-0.957901	0.0292666	5.80688e-235	0.0913558	0.0127537	7.88668e-13	0.0212162	20
cg25273860	20	2276032	rs214788	20	2283684	G	A	0.183779	0.210264	0.013295	2.4e-56	-0.257437	0.0410117	3.44823e-10	-0.816762	0.139991	5.39835e-09	0.0724243	17
cg10668414	20	34895979	rs75653149	20	34726973	A	C	0.0893	0.165327	0.0180054	4.2e-20	-0.369687	0.0547392	1.44222e-11	-0.447209	0.0822005	5.31417e-08	0.0301892	20
Note: Columns are probe ID, probe chromosome, probe position, SNP name,SNP chromosome, SNP position, the effect (coded) allele, the other allele, frequency of the effect allele (estimated from the reference samples), effect size from GWAS, SE from GWAS, p-value from GWAS, effect size from eQTL study, SE from eQTL study, p-value from eQTL study, effect size from SMR, SE from SMR, p-value from SMR,…

## Sheet: Table S5
Table S5: Mapping the BCC-associated CpG methylation sites to the BCC-associated genes via SMR analysis using the eQTLGen eQTL data
Expo_ID	Expo_Chr	Expo_Gene	Expo_bp	Outco_ID	Outco_Chr	Outco_Gene	Outco_bp	topSNP	topSNP_chr	topSNP_bp	A1	A2	Freq	b_Outco	se_Outco	p_Outco	b_Expo	se_Expo	p_Expo	b_SMR	se_SMR	p_SMR	p_HEIDI	nsnp_HEIDI
cg12260435	2	STRADB	202484156	ENSG00000213090	2	AC007256.5	202276649	rs2714489	2	202338849	G	T	0.698349	0.072233	0.0087057	1.0659e-16	-0.312602	0.0354361	1.1286e-18	-0.23107	0.038232	1.50443e-09	0.0613702	20
cg15780361	2	STRADB	202484098	ENSG00000213090	2	AC007256.5	202276649	rs2540449	2	202315759	T	C	0.698128	0.0732823	0.00870522	3.82311e-17	-0.328244	0.0358791	5.76652e-20	-0.223255	0.0360396	5.83892e-10	0.0286568	20
cg16091995	2	STRADB	202484320	ENSG00000213090	2	AC007256.5	202276649	rs2714489	2	202338849	G	T	0.698349	0.072233	0.0087057	1.0659e-16	-0.474368	0.0353196	3.99517e-41	-0.152272	0.0215718	1.67909e-12	0.40853	20
cg22007809	2	STRADB	202278709	ENSG00000213090	2	AC007256.5	202276649	rs2540430	2	202368514	A	T	0.697506	0.0717984	0.00850812	3.2061e-17	-0.536768	0.0345371	1.80916e-54	-0.133761	0.0180365	1.20618e-13	0.0197359	20
cg16091995	2	STRADB	202484320	ENSG00000082146	2	STRADB	202299075	rs2714489	2	202338849	G	T	0.698349	0.0871707	0.00870141	1.27049e-23	-0.474368	0.0353196	3.99517e-41	-0.183762	0.0228839	9.734e-16	0.396235	20
cg22007809	2	STRADB	202278709	ENSG00000082146	2	STRADB	202299075	rs2540430	2	202368514	A	T	0.697506	0.0855634	0.00850396	8.16605e-24	-0.536768	0.0345371	1.80916e-54	-0.159405	0.0188731	3.01093e-17	0.0912197	20
cg02158755	6	BTNL2	32375317	ENSG00000196126	6	HLA-DRB1	32552085	rs28383380	6	32607253	C	A	0.762262	0.260943	0.00894803	5.86818e-187	0.476462	0.0321748	1.28969e-49	0.547668	0.0414783	8.35068e-40	0.0176266	20
cg14241129	6	BTNL2	32367729	ENSG00000196126	6	HLA-DRB1	32552085	rs9273040	6	32611958	C	G	0.718233	0.27199	0.00931105	1.38552e-187	-0.363591	0.0337059	3.95908e-27	-0.748066	0.0739252	4.53984e-24	0.0742275	20
cg02158755	6	BTNL2	32375317	ENSG00000237541	6	HLA-DQA2	32712055	rs28383380	6	32607253	C	A	0.762262	-0.328921	0.00887743	1.70508e-300	0.476462	0.0321748	1.28969e-49	-0.69034	0.0502031	5.02721e-43	0.0231696	20
cg09663314	6	HLA-DRB6	32525979	ENSG00000237541	6	HLA-DQA2	32712055	rs28383373	6	32607193	T	C	0.766121	-0.344147	0.00851163	0	0.2935	0.033744	3.38262e-18	-1.17256	0.137895	1.84255e-17	0.0261986	20
cg14241129	6	BTNL2	32367729	ENSG00000237541	6	HLA-DQA2	32712055	rs9273040	6	32611958	C	G	0.718233	-0.345241	0.00923454	6.64657e-306	-0.363591	0.0337059	3.95908e-27	0.949531	0.0916152	3.60251e-25	0.115495	20
cg25204543	6	BACH2	91005756	ENSG00000112182	6	BACH2	90821437	rs72928038	6	90976768	G	A	0.82215	0.290045	0.0138944	9.0369e-97	-0.423286	0.0416512	2.91136e-24	-0.685222	0.0749914	6.40047e-20	0.195344	20
cg10592901	12	HDAC7	48245219	ENSG00000111424	12	VDR	48286075	rs7971418	12	48245235	A	C	0.519922	-0.121909	0.00790723	1.25037e-53	0.560607	0.031648	3.27833e-70	-0.217459	0.0186989	2.91845e-31	0.0213042	20
cg14854850	12	HDAC7	48237752	ENSG00000111424	12	VDR	48286075	rs7975232	12	48238837	A	C	0.519683	-0.124329	0.00789219	6.5086e-56	0.39645	0.0318511	1.45225e-35	-0.313605	0.0321107	1.56957e-22	0.0696581	20
cg27300957	16	SPG7	89387418	ENSG00000261253	16	AC137932.6	89389529	rs889574	16	89386808	G	A	0.647884	0.118497	0.00826705	1.3494e-46	-0.301211	0.0338872	6.1872e-19	-0.393401	0.0520782	4.21959e-14	0.0115506	20
cg00750074	16	SPG7	89608354	ENSG00000261118	16	RP11-104N10.1	89564646	rs7193472	16	89605495	T	C	0.585971	-0.0522668	0.0079486	4.8457e-11	0.902075	0.0288162	4.05631e-215	-0.0579407	0.00900375	1.23338e-10	0.0547023	20
cg02207944	16	SPG7	89603606	ENSG00000261118	16	RP11-104N10.1	89564646	rs11076605	16	89579123	G	A	0.587928	-0.0526027	0.00791804	3.06531e-11	0.458606	0.0319143	7.99219e-47	-0.114701	0.0190213	1.63799e-09	0.11865	20
cg02244288	16	SPG7	89573955	ENSG00000261118	16	RP11-104N10.1	89564646	rs3935312	16	89592077	G	A	0.586235	-0.0520291	0.00791943	5.03831e-11	0.59971	0.0321626	1.35577e-77	-0.0867571	0.0140011	5.77597e-10	0.740301	20
cg03169557	16	SPG7	89598950	ENSG00000261118	16	RP11-104N10.1	89564646	rs7193472	16	89605495	T	C	0.585971	-0.0522668	0.0079486	4.8457e-11	0.712705	0.0308339	3.31895e-118	-0.0733358	0.0115952	2.538e-10	0.0442005	20
cg04002220	16	SPG7	89598305	ENSG00000261118	16	RP11-104N10.1	89564646	rs4785688	16	89595509	C	T	0.588734	-0.0516382	0.00791899	6.99331e-11	0.45069	0.0325188	1.11659e-43	-0.114576	0.0194185	3.62736e-09	0.12281	20
cg06640241	16	SPG7	89574553	ENSG00000261118	16	RP11-104N10.1	89564646	rs11640186	16	89602006	G	C	0.582042	-0.0501592	0.00804194	4.4547e-10	-0.589772	0.028705	8.3697e-94	0.0850484	0.0142501	2.39808e-09	0.124947	20
cg07452625	16	SPG7	89598568	ENSG00000261118	16	RP11-104N10.1	89564646	rs463701	16	89598760	A	G	0.584278	-0.0517515	0.00792156	6.44652e-11	0.546159	0.0319013	1.0476e-65	-0.0947555	0.0155243	1.03638e-09	0.149824	20
cg07924503	16	SPG7,DBNDD1	89573631	ENSG00000261118	16	RP11-104N10.1	89564646	rs8060502	16	89589408	A	G	0.615146	0.0589189	0.00809103	3.2891e-13	-0.528457	0.0332174	5.48503e-57	-0.111492	0.0168384	3.55985e-11	0.508987	20
cg08845973	16	SPG7,DBNDD1	89592071	ENSG00000261118	16	RP11-104N10.1	89564646	rs11642231	16	89608702	G	A	0.615	0.0625522	0.00857537	2.99991e-13	-0.636373	0.0322665	1.38448e-86	-0.0982948	0.0143675	7.83864e-12	0.178049	20
cg09560549	16	SPG7,CDK10,DBNDD1	89573369	ENSG00000261118	16	RP11-104N10.1	89564646	rs8060502	16	89589408	A	G	0.615146	0.0589189	0.00809103	3.2891e-13	-0.385641	0.0339469	6.60425e-30	-0.152782	0.0249211	8.75499e-10	0.622863	20
cg10091053	16	SPG7	89603535	ENSG00000261118	16	RP11-104N10.1	89564646	rs8059968	16	89589125	G	A	0.584918	-0.0531903	0.00791758	1.8424e-11	0.379629	0.0323736	9.32482e-32	-0.140111	0.0240362	5.57006e-09	0.290121	20
cg15206445	16	SPG7,CDK10,DBNDD1	89573312	ENSG00000261118	16	RP11-104N10.1	89564646	rs8060502	16	89589408	A	G	0.615146	0.0589189	0.00809103	3.2891e-13	-0.444993	0.0332731	8.58333e-41	-0.132404	0.0207029	1.60102e-10	0.367154	20
cg00439318	16	SPG7	89601909	ENSG00000197912	16	SPG7	89590750	rs382745	16	89603586	A	G	0.58595	-0.182724	0.00786327	1.89865e-119	0.313204	0.0333142	5.37907e-21	-0.583402	0.0669404	2.90149e-18	0.0623574	20
cg02244288	16	SPG7	89573955	ENSG00000197912	16	SPG7	89590750	rs3935312	16	89592077	G	A	0.586235	-0.186936	0.00785533	3.55322e-125	0.59971	0.0321626	1.35577e-77	-0.311711	0.0212376	9.0049e-49	0.0223508	20
cg03286774	16	SPG7	89590357	ENSG00000197912	16	SPG7	89590750	rs4785688	16	89595509	C	T	0.588734	-0.184904	0.00785623	1.74645e-122	0.327895	0.0330871	3.76396e-23	-0.563913	0.0617415	6.63541e-20	0.0363677	20
cg10091053	16	SPG7	89603535	ENSG00000197912	16	SPG7	89590750	rs8059968	16	89589125	G	A	0.584918	-0.18723	0.00785328	1.25553e-125	0.379629	0.0323736	9.32482e-32	-0.493192	0.0468702	6.8031e-26	0.0528499	20
cg10164272	16	ANKRD11	89456328	ENSG00000197912	16	SPG7	89590750	rs3102383	16	89411295	A	G	0.5523	0.119845	0.00810726	1.90258e-49	0.421001	0.0316559	2.33652e-40	0.284666	0.0287922	4.74457e-23	0.0123307	20
cg16428612	16	SPG7,CDK10	89573535	ENSG00000197912	16	SPG7	89590750	rs997212	16	89616039	A	G	0.581749	-0.181074	0.00788774	1.27176e-116	0.284123	0.0334501	1.9978e-17	-0.637309	0.0800025	1.63736e-15	0.0313729	20
cg05059843	16	DBNDD1	89686913	ENSG00000167523	16	C16orf55	89730945	rs9673694	16	89694169	A	C	0.6806	0.0640857	0.00797562	9.34263e-16	0.286067	0.0349582	2.76635e-16	0.224024	0.039074	9.84838e-09	0.018132	20
cg07924503	16	SPG7,DBNDD1	89573631	ENSG00000167523	16	C16orf55	89730945	rs8060502	16	89589408	A	G	0.615146	0.0512799	0.00809265	2.3489e-10	-0.528457	0.0332174	5.48503e-57	-0.097037	0.0164838	3.93682e-09	0.208474	20
cg15206445	16	SPG7,CDK10,DBNDD1	89573312	ENSG00000167523	16	C16orf55	89730945	rs8060502	16	89589408	A	G	0.615146	0.0512799	0.00809265	2.3489e-10	-0.444993	0.0332731	8.58333e-41	-0.115237	0.020124	1.02604e-08	0.151627	20
cg27247807	16	SPG7	89387225	ENSG00000158792	16	SPATA2L	89765432	rs889574	16	89386808	G	A	0.647884	-0.113726	0.00826927	4.89966e-43	-0.300065	0.0343138	2.23536e-18	0.379003	0.0513602	1.59113e-13	0.0110501	20
cg27300957	16	SPG7	89387418	ENSG00000158792	16	SPATA2L	89765432	rs889574	16	89386808	G	A	0.647884	-0.113726	0.00826927	4.89966e-43	-0.301211	0.0338872	6.1872e-19	0.377562	0.0505765	8.32002e-14	0.0107967	20
cg01167578	16	SPG7,DBNDD1	89429419	ENSG00000158805	16	ZNF276	89797059	rs4785669	16	89516155	C	T	0.691838	-0.0854295	0.00853117	1.3256e-23	0.344034	0.0347659	4.34401e-23	-0.248317	0.0352787	1.94023e-12	0.0156517	20
cg10164272	16	ANKRD11	89456328	ENSG00000158805	16	ZNF276	89797059	rs3102383	16	89411295	A	G	0.5523	-0.0792852	0.00812315	1.66501e-22	0.421001	0.0316559	2.33652e-40	-0.188325	0.0239335	3.58361e-15	0.0197565	20
cg05941025	16	ZNF276,SPIRE2	89927596	ENSG00000204991	16	SPIRE2	89911157	rs2376879	16	89884822	C	G	0.708139	-0.359764	0.00769859	0	-0.448534	0.0355512	1.7112e-36	0.80209	0.0658505	3.95064e-34	0.140859	20

## Sheet: Table S6
Table S6: BCC GWAS-FI network Pathway Analysis
Geneset	Ratio of protein in geneset	Number of protein in geneset	Protien from network	p-value	FDR	Nodes
Epstein-Barr virus infection(K)	0.0182	204	11	6.3136e-09	3.5609e-06	GSK3B,MYC,EP300,HLA-C,PIK3CA,TP53,HDAC2,PIK3R1,POLR2I,HLA-DQA1,NFKB1
Kaposi's sarcoma-associated herpesvirus infection(K)	0.0161	180	10	2.5178e-08	7.1001e-06	GSK3B,CASP8,MYC,EP300,TICAM1,CD200R1,PIK3CA,TP53,PIK3R1,NFKB1
Viral carcinogenesis(K)	0.0181	203	10	7.6691e-08	1.4418e-05	CASP8,EP300,ACTN1,HLA-C,PIK3CA,TP53,HDAC2,PIK3R1,CDC42,NFKB1
Huma papillomavirus infection(K)	0.028	313	11	4.6173e-07	6.5104e-05	GSK3B,CASP8,EP300,TICAM1,PIK3CA,TP53,HDAC2,PIK3R1,CDC42,TERT,NFKB1
HTLV-I infection(K)	0.0231	258	10	6.8194e-07	6.974e-05	GSK3B,MYC,EP300,HLA-C,PIK3CA,TP53,PIK3R1,TERT,HLA-DQA1,NFKB1
Hepatitis B(K)	0.0131	146	8	7.8673e-07	6.974e-05	CASP8,MYC,EP300,TICAM1,PIK3CA,TP53,PIK3R1,NFKB1
Costimulation by the CD28 family(R)	0.0058	65	6	1.0831e-06	6.974e-05	CTLA4,PIK3CA,PIK3R1,CDC42,HLA-DQA1,PTPN6
IL2 signaling events mediated by PI3K(N)	0.0031	35	5	1.0961e-06	6.974e-05	MYC,PIK3CA,PIK3R1,TERT,NFKB1
T cell receptor signaling pathway(K)	0.0094	105	7	1.1248e-06	6.974e-05	GSK3B,CTLA4,PIK3CA,PIK3R1,CDC42,NFKB1,PTPN6
Chronic myeloid leukemia(K)	0.0065	73	6	2.1065e-06	0.00011796	MYC,PIK3CA,TP53,HDAC2,PIK3R1,NFKB1
Thyroid hormone signaling pathway(K)	0.0105	118	7	2.42e-06	0.00012342	GSK3B,MYC,EP300,PIK3CA,TP53,HDAC2,PIK3R1
Regulation of nuclear SMAD2/3 signaling(N)	0.0069	77	6	2.8562e-06	0.00013218	MYC,EP300,MEF2C,HDAC2,VDR,SP1
Glucocorticoid receptor regulatory network(N)	0.007	78	6	3.074e-06	0.00013218	GSK3B,EP300,KRT5,TP53,HDAC2,NFKB1
Cell cycle(K)	0.0111	124	7	3.345e-06	0.0001338	GSK3B,MYC,EP300,TP53,HDAC2,RAD21,PLK1
Prostate cancer(K)	0.008	89	6	6.4987e-06	0.00024045	GSK3B,EP300,PIK3CA,TP53,PIK3R1,NFKB1
Fluid shear stress and atherosclerosis(K)	0.0124	139	7	7.0149e-06	0.00024518	MEF2C,PIK3CA,TP53,SQSTM1,PIK3R1,NFKB1,BMPR1B
Endometrial cancer(K)	0.0046	52	5	7.4296e-06	0.00024518	GSK3B,MYC,PIK3CA,TP53,PIK3R1
IL2 signaling events mediated by STAT5(N)	0.0025	28	4	1.3943e-05	0.00043223	MYC,PIK3CA,PIK3R1,SP1
Signalling by NGF(R)	0.0142	159	7	1.6621e-05	0.00048202	MEF2C,PIK3CA,SQSTM1,HDAC2,PIK3R1,UBC,NFKB1
Colorectal cancer(K)	0.0055	62	5	1.7224e-05	0.00048226	GSK3B,MYC,PIK3CA,TP53,PIK3R1
MicroRNAs in cancer(K)	0.0267	299	9	1.9602e-05	0.00050964	MYC,CYP1B1,EP300,FOXP1,PIK3CA,EZR,TP53,UBE2I,NFKB1
Pancreatic cancer(K)	0.0059	66	5	2.3183e-05	0.00057958	PIK3CA,TP53,PIK3R1,CDC42,NFKB1
Regulation of Telomerase(N)	0.0061	68	5	2.6708e-05	0.00061087	MYC,HDAC2,TERT,NFKB1,SP1
Cytosolic sensors of pathogen-associated DNA (R)	0.0062	69	5	2.862e-05	0.00061087	EP300,TICAM1,TMEM173,UBC,NFKB1
Pathways in cancer(K)	0.0355	397	10	2.9606e-05	0.00061087	GSK3B,CASP8,MYC,EP300,PIK3CA,TP53,HDAC2,PIK3R1,CDC42,NFKB1
IL1-mediated signaling events(N)	0.003	34	4	2.9634e-05	0.00061087	PIK3CA,SQSTM1,PIK3R1,NFKB1
Influenza A(K)	0.0156	175	7	3.0544e-05	0.00061087	GSK3B,EP300,TICAM1,PIK3CA,PIK3R1,HLA-DQA1,NFKB1
Neurotrophin signaling pathway(K)	0.0108	121	6	3.6219e-05	0.00067235	GSK3B,PIK3CA,TP53,PIK3R1,CDC42,NFKB1
Trk receptor signaling mediated by PI3K and PLC-gamma(N)	0.0032	36	4	3.6966e-05	0.00067235	GSK3B,PIK3CA,PIK3R1,EPB41L1
B cell receptor signaling pathway(K)	0.0065	73	5	3.7353e-05	0.00067235	GSK3B,PIK3CA,PIK3R1,NFKB1,PTPN6
Herpes simplex infection(K)	0.0165	185	7	4.3335e-05	0.00078002	CASP8,EP300,HLA-C,TICAM1,TP53,HLA-DQA1,NFKB1
Atypical NF-kappaB pathway(N)	0.0013	14	3	5.4517e-05	0.0009154	PIK3CA,PIK3R1,NFKB1
FOXM1 transcription factor network(N)	0.0036	40	4	5.5496e-05	0.0009154	MYC,EP300,PLK1,SP1
T cell activation(P)	0.0072	81	5	6.0914e-05	0.0009154	PIK3CA,PIK3R1,CDC42,HLA-DQA1,NFKB1
Hepatitis C(K)	0.0119	133	6	6.0952e-05	0.0009154	GSK3B,TICAM1,PIK3CA,TP53,PIK3R1,NFKB1
Signaling by EGFR(R)	0.0037	41	4	6.1027e-05	0.0009154	PIK3CA,PIK3R1,CDC42,UBC
LKB1 signaling events(N)	0.0038	43	4	7.3279e-05	0.0010468	GSK3B,MYC,EZR,TP53
DAP12 interactions(R)	0.0039	44	4	8.0034e-05	0.0010468	HLA-C,TYROBP,PIK3CA,PIK3R1
Small cell lung cancer(K)	0.0077	86	5	8.0612e-05	0.0010468	MYC,PIK3CA,TP53,PIK3R1,NFKB1
Apoptosis(K)	0.0125	140	6	8.0683e-05	0.0010468	CTSS,CASP8,PIK3CA,TP53,PIK3R1,NFKB1
role of nicotinic acetylcholine receptors in the regulation of apoptosis(B)	0.0014	16	3	8.0793e-05	0.0010468	PIK3CA,PIK3R1,TERT
role of pi3k subunit p85 in regulation of actin organization and cell migration(B)	0.0014	16	3	8.0793e-05	0.0010468	PIK3CA,PIK3R1,CDC42
Proteoglycans in cancer(K)	0.0183	205	7	8.2199e-05	0.0010468	MYC,PIK3CA,EZR,TP53,PIK3R1,CDC42,PTPN6
DNA Double Strand Break Response(R)	0.004	45	4	8.7232e-05	0.0010468	TP53,UBC,TP53BP1,UBE2I
Insulin Pathway(N)	0.004	45	4	8.7232e-05	0.0010468	PIK3CA,EXOC2,PIK3R1,TRIP10
Toll-Like Receptors Cascades(R)	0.0128	143	6	9.0562e-05	0.0010867	CTSS,CASP8,MEF2C,TICAM1,UBC,NFKB1
control of skeletal myogenesis by hdac and calcium/calmodulin-dependent kinase (camk)(B)	0.0015	17	3	9.6559e-05	0.0011152	MEF2C,PIK3CA,PIK3R1
Breast cancer(K)	0.0131	146	6	0.00010138	0.0011152	GSK3B,MYC,PIK3CA,TP53,PIK3R1,SP1
Validated transcriptional targets of TAp63 isoforms(N)	0.0044	49	4	0.0001208	0.0013288	EP300,VDR,PLK1,SP1
Non-alcoholic fatty liver disease (NAFLD)(K)	0.0135	151	6	0.00012168	0.0013385	GSK3B,CASP8,PIK3CA,PIK3R1,CDC42,NFKB1
tumor suppressor arf inhibits ribosomal biogenesis(B)	0.0017	19	3	0.00013384	0.0013534	MYC,PIK3CA,PIK3R1
Cellular senescence(K)	0.0138	154	6	0.00013534	0.0013534	MYC,PIK3CA,TP53,SQSTM1,PIK3R1,NFKB1
Signaling events mediated by Stem cell factor receptor (c-Kit)(N)	0.0046	52	4	0.00015148	0.0015148	GSK3B,PIK3CA,PIK3R1,PTPN6
Signaling by MET(R)	0.0046	52	4	0.00015148	0.0015148	TNS3,PIK3CA,PIK3R1,UBC
the co-stimulatory signal during t-cell activation(B)	0.0018	20	3	0.00015554	0.0015554	CTLA4,PIK3CA,PIK3R1
Chagas disease (American trypanosomiasis)(K)	0.0093	104	5	0.00019449	0.0016983	CASP8,TICAM1,PIK3CA,PIK3R1,NFKB1
Signaling events mediated by HDAC Class I(N)	0.005	56	4	0.0002007	0.0016983	EP300,HDAC2,UBE2I,NFKB1
phospholipase c signaling pathway(B)	0.0004	4	2	0.00020139	0.0016983	PIK3CA,PIK3R1
ctcf: first multivalent nuclear factor(B)	0.002	22	3	0.00020553	0.0016983	MYC,PIK3CA,PIK3R1
ras signaling pathway(B)	0.002	22	3	0.00020553	0.0016983	PIK3CA,PIK3R1,CDC42
inhibition of cellular proliferation by gleevec(B)	0.002	22	3	0.00020553	0.0016983	MYC,PIK3CA,PIK3R1
Nephrin family interactions(R)	0.002	22	3	0.00020553	0.0016983	ACTN1,PIK3CA,PIK3R1
Toll-like receptor signaling pathway(K)	0.0095	106	5	0.00021228	0.0016983	CASP8,TICAM1,PIK3CA,PIK3R1,NFKB1
Acute myeloid leukemia(K)	0.0051	57	4	0.00021462	0.0017169	MYC,PIK3CA,PIK3R1,NFKB1
role of erk5 in neuronal survival pathway(B)	0.0021	23	3	0.00023401	0.001872	MEF2C,PIK3CA,PIK3R1
Neurotrophic factor-mediated Trk receptor signaling(N)	0.0054	60	4	0.00026053	0.0020842	PIK3CA,SQSTM1,PIK3R1,CDC42
Factors involved in megakaryocyte development and platelet production(R)	0.0099	111	5	0.0002622	0.0020976	EP300,TP53,HDAC2,CDC42,RACGAP1
p53 pathway feedback loops 2(P)	0.0021	24	3	0.00026492	0.0021193	MYC,PIK3CA,TP53
Nongenotropic Androgen signaling(N)	0.0022	25	3	0.00029835	0.0021415	PIK3CA,PIK3R1,CDC42
Tuberculosis(K)	0.016	179	6	0.00030273	0.0021415	CTSS,CASP8,EP300,HLA-DQA1,VDR,NFKB1
Signaling by Rho GTPases(R)	0.0302	338	8	0.00030593	0.0021415	RHOU,TAX1BP3,RHOBTB2,CDC42,RACGAP1,RCC2,PLK1,TRIP10
Transcriptional misregulation in cancer(K)	0.0161	180	6	0.0003118	0.0021826	MYC,MEF2C,TP53,HDAC2,NFKB1,SP1
Signaling events mediated by VEGFR1 and VEGFR2(N)	0.0056	63	4	0.00031311	0.0021918	PIK3CA,PIK3R1,CDC42,PTPN6
Melanin biosynthesis(R)	0.0004	5	2	0.00031364	0.0021955	SLC45A2,TYR
Leukocyte transendothelial migration(K)	0.0104	116	5	0.00032058	0.002244	ACTN1,PIK3CA,EZR,PIK3R1,CDC42
IL4-mediated signaling events(N)	0.0057	64	4	0.00033222	0.0023255	PIK3CA,PIK3R1,SP1,PTPN6
Toxoplasmosis(K)	0.0105	118	5	0.0003465	0.0023672	CASP8,PIK3CA,PIK3R1,HLA-DQA1,NFKB1
SUMOylation(R)	0.0105	118	5	0.0003465	0.0023672	TP53,HDAC2,RAD21,TP53BP1,UBE2I
BCR signaling pathway(N)	0.0058	65	4	0.00035214	0.0023672	PIK3CA,PIK3R1,NFKB1,PTPN6
Central carbon metabolism in cancer(K)	0.006	67	4	0.00039454	0.0023672	MYC,PIK3CA,TP53,PIK3R1
Renal cell carcinoma(K)	0.006	67	4	0.00039454	0.0023672	EP300,PIK3CA,PIK3R1,CDC42
Reelin signaling pathway(N)	0.0025	28	3	0.00041466	0.0024879	GSK3B,PIK3CA,PIK3R1
TCR signaling(R)	0.011	123	5	0.00041826	0.0025096	PIK3CA,PIK3R1,UBC,HLA-DQA1,NFKB1
p75(NTR)-mediated signaling(N)	0.0062	69	4	0.00044047	0.0026428	PIK3CA,TP53,SQSTM1,PIK3R1
Huntington's disease(K)	0.0173	193	6	0.00045037	0.0027022	CASP8,EP300,TP53,HDAC2,POLR2I,SP1
Osteopontin-mediated events(N)	0.0026	29	3	0.00045903	0.0027542	PIK3CA,PIK3R1,NFKB1
AP-1 transcription factor network(N)	0.0063	70	4	0.00046481	0.0027889	MYC,EP300,TP53,SP1
CDC42 signaling events(N)	0.0063	70	4	0.00046481	0.0027889	GSK3B,PIK3CA,PIK3R1,CDC42
Signaling by FGFR2(R)	0.0063	71	4	0.0004901	0.0028754	PIK3CA,PIK3R1,UBC,POLR2I
erk and pi-3 kinase are necessary for collagen binding in corneal epithelia(B)	0.0027	30	3	0.00050635	0.0028754	ACTN1,PIK3CA,PIK3R1
Nectin adhesion pathway(N)	0.0027	30	3	0.00050635	0.0028754	PIK3CA,PIK3R1,CDC42
Adherens junction(K)	0.0064	72	4	0.00051635	0.0028754	EP300,ACTN1,CDC42,PTPN6
Prolactin signaling pathway(K)	0.0064	72	4	0.00051635	0.0028754	GSK3B,PIK3CA,PIK3R1,NFKB1
p38 mapk signaling pathway(B)	0.0028	31	3	0.00055668	0.0028754	MYC,MEF2C,CDC42
Direct p53 effectors(N)	0.0118	132	5	0.00057509	0.0028754	EP300,TP53,HDAC2,VDR,SP1
Osteoclast differentiation(K)	0.0118	132	5	0.00057509	0.0028754	TYROBP,PIK3CA,SQSTM1,PIK3R1,NFKB1
Platinum drug resistance(K)	0.0067	75	4	0.00060111	0.0030055	CASP8,PIK3CA,TP53,PIK3R1
p73 transcription factor network(N)	0.0067	75	4	0.00060111	0.0030055	MYC,EP300,PLK1,SP1
Netrin-mediated signaling events(N)	0.0029	32	3	0.00061011	0.0030506	PIK3CA,PIK3R1,CDC42
Validated targets of C-MYC transcriptional activation(N)	0.0068	76	4	0.00063143	0.0031572	MYC,EP300,TP53,TERT
Natural killer cell mediated cytotoxicity(K)	0.0121	135	5	0.00063609	0.0031804	HLA-C,TYROBP,PIK3CA,PIK3R1,PTPN6
Measles(K)	0.0122	136	5	0.00065746	0.0032873	GSK3B,PIK3CA,TP53,PIK3R1,NFKB1
N-cadherin signaling events(N)	0.0029	33	3	0.00066671	0.0033336	PIK3CA,PIK3R1,CDC42
Oncogene Induced Senescence(R)	0.0029	33	3	0.00066671	0.0033336	TP53,UBC,SP1
EPO signaling pathway(N)	0.0029	33	3	0.00066671	0.0033336	PIK3R1,NFKB1,PTPN6
DDX58/IFIH1-mediated induction of interferon-alpha/beta(R)	0.0071	79	4	0.00072892	0.0036446	CASP8,EP300,UBC,NFKB1
Regulation of nuclear beta catenin signaling and target gene transcription(N)	0.0071	79	4	0.00072892	0.0036446	MYC,EP300,HDAC2,TERT
Signaling mediated by p38-alpha and p38-beta(N)	0.0031	35	3	0.00078972	0.0037052	MEF2C,KRT8,TP53
Signaling pathways regulating pluripotency of stem cells(K)	0.0127	142	5	0.00079723	0.0037052	GSK3B,MYC,PIK3CA,PIK3R1,BMPR1B
C-MYB transcription factor network(N)	0.0073	82	4	0.00083661	0.0037052	MYC,EP300,UBE2I,SP1
E-cadherin signaling in the nascent adherens junction(N)	0.0032	36	3	0.00085628	0.0037052	PIK3CA,PIK3R1,CDC42
TGF-beta signaling pathway(K)	0.0075	84	4	0.00091436	0.0037052	MYC,EP300,SP1,BMPR1B
IL23-mediated signaling events(N)	0.0033	37	3	0.0009263	0.0037052	PIK3CA,PIK3R1,NFKB1
nfat and hypertrophy of the heart (B)	0.0033	37	3	0.0009263	0.0037052	MEF2C,PIK3CA,PIK3R1
PIP3 activates AKT signaling(R)	0.0198	222	6	0.00093166	0.0037266	GSK3B,PIK3CA,TP53,HDAC2,PIK3R1,UBC
Interleukin-3, 5 and GM-CSF signaling(R)	0.0034	38	3	0.00099985	0.0039994	PIK3CA,PIK3R1,PTPN6
EPHB forward signaling(N)	0.0034	38	3	0.00099985	0.0039994	PIK3CA,PIK3R1,CDC42
ErbB signaling pathway(K)	0.0079	88	4	0.0010849	0.0043397	GSK3B,MYC,PIK3CA,PIK3R1
IFN-gamma pathway(N)	0.0036	40	3	0.0011578	0.0046313	EP300,PIK3CA,PIK3R1
Signaling by FGFR3(R)	0.0036	40	3	0.0011578	0.0046313	PIK3CA,PIK3R1,UBC
Interleukin-2 family signaling(R)	0.0036	40	3	0.0011578	0.0046313	PIK3CA,PIK3R1,PTPN6
overview of telomerase protein component gene htert transcriptional regulation(B)	0.0009	10	2	0.0012342	0.0049369	MYC,TERT
cxcr4 signaling pathway(B)	0.0009	10	2	0.0012342	0.0049369	PIK3CA,PIK3R1
Vitamin D (calciferol) metabolism(R)	0.0009	10	2	0.0012342	0.0049369	UBE2I,VDR
Signaling by SCF-KIT(R)	0.0037	41	3	0.0012424	0.0049695	PIK3CA,PIK3R1,PTPN6
Signaling by FGFR4(R)	0.0037	41	3	0.0012424	0.0049695	PIK3CA,PIK3R1,UBC
Jak-STAT signaling pathway(K)	0.0141	158	5	0.0012785	0.0051138	MYC,EP300,PIK3CA,PIK3R1,PTPN6
TCF dependent signaling in response to WNT(R)	0.0143	160	5	0.001351	0.0052972	GSK3B,MYC,EP300,TERT,UBC
Longevity regulating pathway(K)	0.0084	94	4	0.001381	0.0052972	PIK3CA,TP53,PIK3R1,NFKB1
Signaling by ERBB2(R)	0.0038	43	3	0.0014229	0.0052972	PIK3CA,PIK3R1,UBC
Signaling by ERBB4(R)	0.0038	43	3	0.0014229	0.0052972	PIK3CA,PIK3R1,UBC
il-7 signal transduction(B)	0.001	11	2	0.0014885	0.0052972	PIK3CA,PIK3R1
p53 pathway(P)	0.0039	44	3	0.0015191	0.0052972	EP300,PIK3CA,TP53
Endocrine resistance(K)	0.0088	98	4	0.0016071	0.0052972	PIK3CA,TP53,PIK3R1,SP1
Amoebiasis(K)	0.0088	98	4	0.0016071	0.0052972	ACTN1,PIK3CA,PIK3R1,NFKB1
Validated transcriptional targets of deltaNp63 isoforms(N)	0.004	45	3	0.0016192	0.0052972	GSK3B,KRT5,VDR
Integrin-linked kinase signaling(N)	0.004	45	3	0.0016192	0.0052972	GSK3B,ACTN1,CDC42
TNF receptor signaling pathway(N)	0.0041	46	3	0.0017233	0.0052972	CASP8,SQSTM1,NFKB1
NOD-like receptor signaling pathway(K)	0.0152	170	5	0.0017604	0.0052972	CASP8,TICAM1,TMEM173,TP53BP1,NFKB1
insulin signaling pathway(B)	0.0011	12	2	0.0017657	0.0052972	PIK3CA,PIK3R1
trka receptor signaling pathway(B)	0.0011	12	2	0.0017657	0.0052972	PIK3CA,PIK3R1
Signal regulatory protein family interactions(R)	0.0011	12	2	0.0017657	0.0052972	TYROBP,PTPN6
AGE-RAGE signaling pathway in diabetic complications(K)	0.009	101	4	0.0017928	0.0053785	PIK3CA,PIK3R1,CDC42,NFKB1
IL6-mediated signaling events(N)	0.0042	47	3	0.0018316	0.0054948	MYC,PIK3CA,PIK3R1
Integrins in angiogenesis(N)	0.0042	47	3	0.0018316	0.0054948	CASP8,PIK3CA,PIK3R1
Nucleotide Excision Repair(R)	0.0091	102	4	0.0018579	0.0055738	EP300,UBC,POLR2I,UBE2I
HIF-1 signaling pathway(K)	0.0092	103	4	0.0019246	0.0057739	EP300,PIK3CA,PIK3R1,NFKB1
Ceramide signaling pathway(N)	0.0043	48	3	0.001944	0.0058321	CASP8,MYC,NFKB1
Mitotic Prometaphase(R)	0.0156	175	5	0.0019962	0.0059886	SMC2,RAD21,RCC2,PLK1,FGFR1OP
GPVI-mediated activation cascade(R)	0.0044	49	3	0.0020607	0.006182	PIK3CA,PIK3R1,PTPN6
Signaling by FGFR1(R)	0.0044	49	3	0.0020607	0.006182	PIK3CA,PIK3R1,UBC
Regulation of Androgen receptor activity(N)	0.0044	49	3	0.0020607	0.006182	GSK3B,TRIM24,EP300
human cytomegalovirus and map kinase pathways(B)	0.0012	13	2	0.0020655	0.0061966	PIK3CA,PIK3R1
b cell survival pathway(B)	0.0012	13	2	0.0020655	0.0061966	PIK3CA,PIK3R1
multiple antiapoptotic pathways from igf-1r signaling lead to bad phosphorylation(B)	0.0012	13	2	0.0020655	0.0061966	PIK3CA,PIK3R1
Axon guidance(K)	0.0158	177	5	0.0020967	0.0062902	GSK3B,PIK3CA,PIK3R1,CDC42,BMPR1B
Mitotic G2-G2/M phases(R)	0.0159	178	5	0.0021484	0.0064451	EP300,TP53,UBC,PLK1,FGFR1OP
Angiopoietin receptor Tie2-mediated signaling(N)	0.0045	50	3	0.0021816	0.0065448	PIK3CA,PIK3R1,NFKB1
Insulin resistance(K)	0.0097	109	4	0.0023601	0.0070802	GSK3B,PIK3CA,PIK3R1,NFKB1
Wnt signaling pathway(P)	0.0239	267	6	0.0023665	0.0070994	GSK3B,MYC,EP300,TP53,HDAC2,BMPR1B
IL5-mediated signaling events(N)	0.0013	14	2	0.0023877	0.0071631	PIK3CA,PIK3R1
Mitotic Telophase/Cytokinesis(R)	0.0013	14	2	0.0023877	0.0071631	RAD21,PLK1
Interleukin-4 and 13 signaling(R)	0.0098	110	4	0.0024387	0.0073161	MYC,RHOU,TP53,PIK3R1
TNF signaling pathway(K)	0.0098	110	4	0.0024387	0.0073161	CASP8,PIK3CA,PIK3R1,NFKB1
Autoimmune thyroid disease(K)	0.0047	53	3	0.0025705	0.0077115	CTLA4,HLA-C,HLA-DQA1
Chemokine signaling pathway(K)	0.0167	187	5	0.0026558	0.0079675	GSK3B,PIK3CA,PIK3R1,CDC42,NFKB1
IL2-mediated signaling events(N)	0.0048	54	3	0.002709	0.0081271	MYC,PIK3CA,PIK3R1
RNA Polymerase II Transcription(R)	0.0738	826	11	0.002729	0.0081871	GSK3B,MYC,CTLA4,EP300,TP53,HDAC2,UBC,POLR2I,UBE2I,VDR,SP1
telomeres telomerase cellular aging and immortality(B)	0.0013	15	2	0.0027321	0.0081962	MYC,TERT
Non-small cell lung cancer(K)	0.005	56	3	0.0029997	0.0087025	PIK3CA,TP53,PIK3R1
nerve growth factor pathway (ngf)(B)	0.0014	16	2	0.0030984	0.0087025	PIK3CA,PIK3R1
akt signaling pathway(B)	0.0014	16	2	0.0030984	0.0087025	PIK3CA,PIK3R1
the igf-1 receptor and longevity(B)	0.0014	16	2	0.0030984	0.0087025	PIK3CA,PIK3R1
Ligand-dependent caspase activation(R)	0.0014	16	2	0.0030984	0.0087025	CASP8,TICAM1
p53 pathway(N)	0.0051	57	3	0.003152	0.0087025	GSK3B,EP300,TP53
Sphingolipid signaling pathway(K)	0.0107	120	4	0.0033268	0.0087025	PIK3CA,TP53,PIK3R1,NFKB1
Viral myocarditis(K)	0.0053	59	3	0.0034706	0.0087025	CASP8,HLA-C,HLA-DQA1
pten dependent cell cycle arrest and apoptosis(B)	0.0015	17	2	0.0034864	0.0087025	PIK3CA,PIK3R1
Huntington disease(P)	0.0109	122	4	0.0035277	0.0087025	CASP8,EP300,TP53,CDC42
Focal adhesion(K)	0.018	201	5	0.0036111	0.0087025	GSK3B,ACTN1,PIK3CA,PIK3R1,CDC42
Signaling by NOTCH1(R)	0.0054	60	3	0.003637	0.0087025	MYC,EP300,UBC
Signaling events mediated by focal adhesion kinase(N)	0.0054	60	3	0.003637	0.0087025	ACTN1,PIK3CA,PIK3R1
Validated targets of C-MYC transcriptional repression(N)	0.0054	60	3	0.003637	0.0087025	MYC,EP300,SP1
VEGF signaling pathway(K)	0.0055	61	3	0.0038083	0.0087025	PIK3CA,PIK3R1,CDC42
EPHA2 forward signaling(N)	0.0016	18	2	0.0038959	0.0087025	PIK3CA,PIK3R1
Fc-epsilon receptor I signaling in mast cells(N)	0.0055	62	3	0.0039844	0.0087025	PIK3CA,PIK3R1,NFKB1
LPA receptor mediated events(N)	0.0056	63	3	0.0041653	0.0087025	GSK3B,PIK3R1,NFKB1
Ras Pathway(P)	0.0056	63	3	0.0041653	0.0087025	GSK3B,PIK3CA,CDC42
Longevity regulating pathway - multiple species(K)	0.0057	64	3	0.0043512	0.0087025	PIK3CA,HDAC2,PIK3R1
Regulation of actin cytoskeleton(K)	0.0191	214	5	0.0046997	0.0093993	ACTN1,PIK3CA,EZR,PIK3R1,CDC42
Glioma(K)	0.0059	66	3	0.004738	0.0094761	PIK3CA,TP53,PIK3R1
HIF-1-alpha transcription factor network(N)	0.0059	66	3	0.004738	0.0094761	EP300,TERT,SP1
regulation of bad phosphorylation(B)	0.0018	20	2	0.0047785	0.0095571	PIK3CA,PIK3R1
FoxO signaling pathway(K)	0.012	134	4	0.0049086	0.0098172	EP300,PIK3CA,PIK3R1,PLK1
Circadian Clock(R)	0.006	67	3	0.004939	0.009878	EP300,MEF2C,UBC
Interleukin-17 signaling(R)	0.006	67	3	0.004939	0.009878	MEF2C,UBC,NFKB1

## Sheet: Table S7
Table S7: BCC GWAS-FI network GO-Process Analysis
Geneset	Ratio of protein in geneset	Number of protein in geneset	Protien from network	p-value	FDR	Nodes
negative regulation of transcription from RNA polymerase II promoter	0.0592	727	16	3.1438e-06	0.0015815	BACH2,MYC,EP300,MEF2C,OVOL1,EZR,TP53,SQSTM1,JDP2,HDAC2,CUX1,UBC,UBE2I,VDR,PLK1,NFKB1
platelet formation	0.0015	18	4	4.1336e-06	0.0015815	EP300,MEF2C,ACTN1,PTPN6
T cell costimulation	0.006	74	6	4.8812e-06	0.0015815	CTLA4,PIK3CA,PIK3R1,CDC42,HLA-DQA1,PTPN6
macrophage activation involved in immune response	0.0006	7	3	1.0259e-05	0.0024928	TICAM1,TYROBP,SBNO2
actin filament bundle assembly	0.0023	28	4	2.3173e-05	0.0044955	ACTN1,EZR,USH1C,CDC42
positive regulation of protein binding	0.005	62	5	3.225e-05	0.0046505	GSK3B,EP300,TICAM1,TMEM173,TERT
positive regulation of gene expression	0.0227	279	9	3.3457e-05	0.0046505	GSK3B,MYC,MEF2C,TICAM1,EZR,TP53,CDC42,VDR,SP1
viral process	0.0264	324	9	0.00010463	0.0127	EP300,KRT8,HLA-C,TMEM173,CD200R1,TP53,PIK3R1,UBE2I,SP1
cellular response to UV	0.0037	46	4	0.00015611	0.0147	MYC,EP300,TP53,PIK3R1
positive regulation of transcription from RNA polymerase II promoter	0.0815	1002	16	0.00015756	0.0147	MYC,EP300,MEF2C,TMEM173,TP53,SQSTM1,HDAC2,PIK3R1,SBNO2,RAD21,UBC,TP53BP1,VDR,NFKB1,SP1,BMPR1B
positive regulation of proteolysis	0.0015	18	3	0.00016666	0.0147	CASP8,HDAC2,PLK1
regulation of cell cycle G2/M phase transition	0.0003	4	2	0.00025933	0.021	TP53,PLK1
hair follicle placode formation	0.0005	6	2	0.00057914	0.0385	HDAC2,CDC42
regulation of attachment of spindle microtubules to kinetochore	0.0005	6	2	0.00057914	0.0385	CDC42,RACGAP1
TRIF-dependent toll-like receptor signaling pathway	0.0023	28	3	0.00060195	0.0385	CASP8,TICAM1,UBC
beta-catenin-TCF complex assembly	0.0024	30	3	0.0007343	0.0441	MYC,EP300,TERT
regulation of microvillus length	0.0006	7	2	0.00078534	0.0448	EZR,USH1C
phosphatidylinositol-mediated signaling	0.0026	32	3	0.00088385	0.0477	PIK3CA,EZR,PIK3R1
negative regulation of apoptotic process	0.0358	440	9	0.00096695	0.0491	GSK3B,MYC,TP53,SQSTM1,HDAC2,PIK3R1,UBC,PLK1,NFKB1
protein localization to chromatin	0.0007	8	2	0.0010219	0.0491	RAD21,PLK1
regulation of signal transduction by p53 class mediator	0.0108	133	5	0.0010684	0.0491	TRIM24,EP300,TP53,HDAC2,UBC
ERBB2 signaling pathway	0.003	37	3	0.0013384	0.0562	PIK3CA,PIK3R1,UBC
regulation of small GTPase mediated signal transduction	0.0114	140	5	0.0013386	0.0562	RHOU,RHOBTB2,CDC42,RACGAP1,TRIP10
melanin biosynthetic process	0.0008	10	2	0.0015849	0.0576	SLC45A2,TYR
toll-like receptor 3 signaling pathway	0.0008	10	2	0.0015849	0.0576	CASP8,TICAM1
ER overload response	0.0008	10	2	0.0015849	0.0576	GSK3B,TP53
T cell receptor signaling pathway	0.0119	146	5	0.0016077	0.0576	PIK3CA,PIK3R1,UBC,HLA-DQA1,NFKB1
regulation of necroptotic process	0.0009	11	2	0.0019106	0.0576	CASP8,UBC
positive regulation of histone deacetylation	0.0009	11	2	0.0019106	0.0576	TP53,JDP2
apoptotic process	0.0395	486	9	0.0019171	0.0576	CASP8,EP300,MEF2C,TMEM173,SQSTM1,RAD21,NFKB1,PTPN6,CLPTM1L
positive regulation of protein localization to plasma membrane	0.0035	43	3	0.0020496	0.0576	EZR,SQSTM1,PIK3R1
protein phosphorylation	0.0327	402	8	0.0022258	0.0576	GSK3B,PIK3CA,SQSTM1,PIK3R1,CDC42,STK35,PLK1,BMPR1B
response to caffeine	0.001	12	2	0.0022653	0.0576	TP53,HDAC2
positive regulation of tumor necrosis factor production	0.0037	46	3	0.0024785	0.0576	TICAM1,HDAC2,PIK3R1
mitotic chromosome condensation	0.0011	13	2	0.0026487	0.0576	SMC2,CHMP1A
replicative senescence	0.0011	13	2	0.0026487	0.0576	TP53,TERT
regulation of nucleic acid-templated transcription	0.0011	13	2	0.0026487	0.0576	ACTN1,RALY
positive regulation of type I interferon production	0.0039	48	3	0.002793	0.0576	EP300,TMEM173,NFKB1
cellular response to organic cyclic compound	0.004	49	3	0.002959	0.0576	CASP8,CYP1B1,TMEM173
positive regulation of transcription factor import into nucleus	0.0011	14	2	0.0030605	0.0576	TMEM173,PIK3R1
establishment of epithelial cell apical/basal polarity	0.0011	14	2	0.0030605	0.0576	EZR,CDC42
regulation of stress fiber assembly	0.0011	14	2	0.0030605	0.0576	PIK3R1,CDC42
keratinization	0.0085	105	4	0.0032843	0.0576	TGM3,KRT8,KRT5,CDC42
actin cytoskeleton organization	0.0085	105	4	0.0032843	0.0576	RHOU,CDC42,TRIP10,SPIRE2
cellular response to interleukin-6	0.0012	15	2	0.0035002	0.0576	SBNO2,NFKB1
negative regulation of T cell receptor signaling pathway	0.0012	15	2	0.0035002	0.0576	EZR,PTPN6
negative regulation of protein complex assembly	0.0012	15	2	0.0035002	0.0576	GSK3B,CDC42
filopodium assembly	0.0012	15	2	0.0035002	0.0576	EZR,CDC42
platelet activation	0.0089	109	4	0.0037491	0.0576	ACTN1,PIK3CA,PIK3R1,PTPN6
megakaryocyte development	0.0013	16	2	0.0039677	0.0576	EP300,PTPN6
response to hyperoxia	0.0013	16	2	0.0039677	0.0576	TP53,HDAC2
positive regulation by host of viral transcription	0.0013	16	2	0.0039677	0.0576	EP300,SP1
negative regulation of transcription, DNA-templated	0.036	443	8	0.004015	0.0576	CHMP1A,TRIM24,FOXP1,TP53,HDAC2,SBNO2,UBE2I,VDR
cellular response to drug	0.0045	55	3	0.0040828	0.0576	MYC,MEF2C,TP53
cellular response to lipopolysaccharide	0.0093	114	4	0.0043904	0.0576	MEF2C,TICAM1,SBNO2,NFKB1
regulation of type I interferon production	0.0014	17	2	0.0044625	0.0576	TMEM173,UBC
regulation of protein stability	0.0047	58	3	0.0047295	0.0576	TRIM24,CDC42,TERT
positive regulation of protein export from nucleus	0.0015	18	2	0.0049844	0.0576	GSK3B,TP53
macrophage differentiation	0.0015	18	2	0.0049844	0.0576	CASP8,CDC42
DNA damage response, signal transduction by p53 class mediator resulting in cell cycle arrest	0.0049	60	3	0.0051931	0.0576	EP300,TP53,UBC
I-kappaB kinase/NF-kappaB signaling	0.005	61	3	0.0054348	0.0576	TICAM1,UBC,NFKB1
regulation of mitotic spindle assembly	0.0015	19	2	0.0055331	0.0576	CHMP1A,PLK1
peptidyl-lysine butyrylation	0.0001	1	1	0.0057606	0.0576	EP300
maintenance of transcriptional fidelity during DNA-templated transcription elongation from RNA polymerase II promoter	0.0001	1	1	0.0057606	0.0576	POLR2I
sucrose transport	0.0001	1	1	0.0057606	0.0576	SLC45A2
RNA biosynthetic process	0.0001	1	1	0.0057606	0.0576	TERT
positive regulation of metanephric cap mesenchymal cell proliferation	0.0001	1	1	0.0057606	0.0576	MYC
trabecular meshwork development	0.0001	1	1	0.0057606	0.0576	CYP1B1
interleukin-21 secretion	0.0001	1	1	0.0057606	0.0576	FOXP1
negative regulation of meiotic cell cycle phase transition	0.0001	1	1	0.0057606	0.0576	OVOL1
positive regulation of SUMO transferase activity	0.0001	1	1	0.0057606	0.0576	UBE2I
positive regulation of hair cycle	0.0001	1	1	0.0057606	0.0576	TERT
regulation of defense response to bacterium	0.0001	1	1	0.0057606	0.0576	FOXP1
DNA strand elongation	0.0001	1	1	0.0057606	0.0576	TERT
negative regulation of mitotic metaphase/anaphase transition	0.0001	1	1	0.0057606	0.0576	RAD21
peptidyl-lysine propionylation	0.0001	1	1	0.0057606	0.0576	EP300
suppression by virus of host cysteine-type endopeptidase activity involved in apoptotic process	0.0001	1	1	0.0057606	0.0576	CASP8
parallel actin filament bundle assembly	0.0001	1	1	0.0057606	0.0576	USH1C
negative regulation of transcription by glucose	0.0001	1	1	0.0057606	0.0576	CHMP1A
response to vitamin B3	0.0001	1	1	0.0057606	0.0576	TP53
sinoatrial valve morphogenesis	0.0001	1	1	0.0057606	0.0576	MEF2C
regulation of calcidiol 1-monooxygenase activity	0.0001	1	1	0.0057606	0.0576	VDR
germline cell cycle switching, mitotic to meiotic cell cycle	0.0001	1	1	0.0057606	0.0576	OVOL1
regulation of macrophage colony-stimulating factor production	0.0001	1	1	0.0057606	0.0576	FOXP1
regulation of phenotypic switching by transcription from RNA polymerase II promoter	0.0001	1	1	0.0057606	0.0576	SP1
positive regulation of hydrogen sulfide biosynthetic process	0.0001	1	1	0.0057606	0.0576	SP1
regulation of interleukin-12 secretion	0.0001	1	1	0.0057606	0.0576	FOXP1
negative regulation of interleukin-12 biosynthetic process	0.0001	1	1	0.0057606	0.0576	NFKB1
bone trabecula morphogenesis	0.0001	1	1	0.0057606	0.0576	SBNO2
peptidyl-lysine crotonylation	0.0001	1	1	0.0057606	0.0576	EP300
positive regulation of transdifferentiation	0.0001	1	1	0.0057606	0.0576	TERT
negative regulation of production of siRNA involved in RNA interference	0.0001	1	1	0.0057606	0.0576	TERT
histone H2B acetylation	0.0001	1	1	0.0057606	0.0576	EP300
chromosome passenger complex localization to kinetochore	0.0001	1	1	0.0057606	0.0576	RCC2
primary heart field specification	0.0001	1	1	0.0057606	0.0576	MEF2C
cellular response to interleukin-11	0.0001	1	1	0.0057606	0.0576	SBNO2
transcription from RNA polymerase II promoter	0.0469	576	9	0.0058592	0.0586	BACH2,MYC,TRIM24,EP300,MEF2C,TP53,RAD21,POLR2I,NFKB1
G2/M transition of mitotic cell cycle	0.0105	129	4	0.0067495	0.0607	USH1C,UBC,PLK1,FGFR1OP
positive regulation of pri-miRNA transcription from RNA polymerase II promoter	0.0018	22	2	0.0073361	0.066	TP53,TERT
vascular endothelial growth factor receptor signaling pathway	0.0057	70	3	0.007916	0.067	PIK3CA,PIK3R1,CDC42
focal adhesion assembly	0.0019	23	2	0.0079886	0.067	ACTN1,RCC2
stress-activated MAPK cascade	0.002	24	2	0.0086661	0.067	UBC,NFKB1
positive regulation of muscle cell differentiation	0.002	24	2	0.0086661	0.067	MEF2C,CDC42
nucleotide-binding oligomerization domain containing signaling pathway	0.002	24	2	0.0086661	0.067	CASP8,UBC
transcription-coupled nucleotide-excision repair	0.0059	73	3	0.0088687	0.067	EP300,UBC,POLR2I
protein tetramerization	0.002	25	2	0.0093686	0.067	TGM3,TP53
hair follicle morphogenesis	0.002	25	2	0.0093686	0.067	TGM3,CDC42
negative regulation of gene expression	0.0116	142	4	0.0093729	0.067	MEF2C,CDC42,TERT,NFKB1
positive regulation of transcription, DNA-templated	0.0417	513	8	0.0094372	0.067	MYC,TRIM24,MEF2C,TP53,HDAC2,TP53BP1,NFKB1,SP1
B cell receptor signaling pathway	0.0062	76	3	0.0098859	0.067	CTLA4,MEF2C,PTPN6

## Sheet: Table S8
Table S8: BCC SMR-FI network Pathway Analysis
Geneset	Ratio of protein in geneset	Number of protein in geneset	Protien from network	p-value	FDR	Nodes
Tuberculosis(K)	0.016	179	8	6.5171e-07	0.00024909	CASP8,CASP10,EP300,HLA-DQA2,MAPK3,VDR,NFYC,HLA-DRB1
Herpes simplex infection(K)	0.0165	185	8	8.3306e-07	0.00024909	CASP8,EP300,TAP2,TICAM1,TP53,HLA-DQA2,PTPN11,HLA-DRB1
Hepatitis B(K)	0.0131	146	7	2.209e-06	0.00043959	CASP8,CASP10,MYC,EP300,TICAM1,TP53,MAPK3
Costimulation by the CD28 family(R)	0.0058	65	5	7.4435e-06	0.0011091	CTLA4,CDC42,HLA-DQA2,PTPN11,HLA-DRB1
Oncogene Induced Senescence(R)	0.0029	33	4	1.1191e-05	0.0013317	TP53,UBC,MAPK3,CDKN2B
DDX58/IFIH1-mediated induction of interferon-alpha/beta(R)	0.0071	79	5	1.8914e-05	0.0018725	CASP8,CASP10,EP300,UBC,CYLD
Hedgehog 'on' state(R)	0.0073	82	5	2.2582e-05	0.0019194	ARRB1,GAS8,PSMD14,KIF3A,UBC
Toll-Like Receptors Cascades(R)	0.0128	143	6	2.6353e-05	0.0019501	CASP8,RPS6KA2,TICAM1,UBC,MAPK3,PTPN11
LKB1 signaling events(N)	0.0038	43	4	3.1309e-05	0.0020664	MYC,STRADB,SIK1,TP53
Senescence-Associated Secretory Phenotype (SASP)(R)	0.0046	52	4	6.5178e-05	0.0034967	RPS6KA2,UBC,MAPK3,CDKN2B
fas signaling pathway (cd95)(B)	0.0017	19	3	7.041e-05	0.0034967	CASP10,MAPK3,PTPN11
the co-stimulatory signal during t-cell activation(B)	0.0018	20	3	8.1886e-05	0.0034967	CTLA4,PTPN11,HLA-DRB1
Kaposi's sarcoma-associated herpesvirus infection(K)	0.0161	180	6	9.3567e-05	0.0034967	CASP8,MYC,EP300,TICAM1,TP53,MAPK3
RNA Polymerase II Transcription(R)	0.0738	826	12	9.4513e-05	0.0034967	CASP10,MYC,CTLA4,EP300,NCOA6,TP53,PSMD14,UBC,MAPK3,CDKN2B,VDR,PTPN11
cell cycle: g1/s check point(B)	0.0019	21	3	9.4522e-05	0.0034967	MAPK3,CDKN2B,PTPN11
erk1/erk2 mapk signaling pathway(B)	0.0019	21	3	9.4522e-05	0.0034967	MYC,MAPK3,PTPN11
TRAIL signaling pathway(N)	0.002	22	3	0.00010837	0.0034967	CASP8,CASP10,MAPK3
Signaling by NOTCH1(R)	0.0054	60	4	0.0001128	0.0034967	ARRB1,MYC,EP300,UBC
Validated targets of C-MYC transcriptional repression(N)	0.0054	60	4	0.0001128	0.0034967	MYC,EP300,CDKN2B,NFYC
Neurotrophin signaling pathway(K)	0.0108	121	5	0.00014027	0.0038772	RPS6KA2,TP53,CDC42,MAPK3,PTPN11
Cell cycle(K)	0.0111	124	5	0.0001571	0.0038772	MYC,EP300,TP53,RAD21,CDKN2B
Oxidative Stress Induced Senescence(R)	0.0059	66	4	0.0001622	0.0038772	TP53,UBC,MAPK3,CDKN2B
Circadian Clock(R)	0.006	67	4	0.00017175	0.0038772	EP300,NCOA6,SIK1,UBC
Renal cell carcinoma(K)	0.006	67	4	0.00017175	0.0038772	EP300,CDC42,MAPK3,PTPN11
Viral carcinogenesis(K)	0.0181	203	6	0.00017939	0.0038772	CASP8,EP300,TP53,CDC42,MAPK3,CDKN2B
Epstein-Barr virus infection(K)	0.0182	204	6	0.00018419	0.0038772	MYC,EP300,TP53,PSMD14,HLA-DQA2,HLA-DRB1
Cytosolic sensors of pathogen-associated DNA (R)	0.0062	69	4	0.00019204	0.0038772	EP300,TMEM173,TICAM1,UBC
Pathways in cancer(K)	0.0355	397	8	0.0001961	0.0038772	CASP8,MYC,EP300,PIAS2,TP53,CDC42,MAPK3,CDKN2B
RIG-I-like receptor signaling pathway(K)	0.0063	70	4	0.00020281	0.0038772	CASP8,CASP10,TMEM173,CYLD
FasL/ CD95L signaling(R)	0.0004	5	2	0.00020406	0.0038772	CASP8,CASP10
Direct p53 effectors(N)	0.0118	132	5	0.00020958	0.0039819	CASP10,EP300,TP53,VDR,NFYC
Interferon gamma signaling(R)	0.0065	73	4	0.00023773	0.0041355	IRF4,HLA-DQA2,PTPN11,HLA-DRB1
Chronic myeloid leukemia(K)	0.0065	73	4	0.00023773	0.0041355	MYC,TP53,MAPK3,PTPN11
Thyroid cancer(K)	0.0026	29	3	0.00024327	0.0041355	MYC,TP53,MAPK3
Retinoic acid receptors-mediated signaling(N)	0.0027	30	3	0.00026854	0.0044317	EP300,MAPK3,VDR
Antigen processing and presentation(K)	0.0069	77	4	0.00029078	0.0044317	TAP2,HLA-DQA2,NFYC,HLA-DRB1
Regulation of nuclear SMAD2/3 signaling(N)	0.0069	77	4	0.00029078	0.0044317	MYC,EP300,CDKN2B,VDR
p38 mapk signaling pathway(B)	0.0028	31	3	0.00029545	0.0044317	MYC,CDC42,MAPK3
Deubiquitination(R)	0.0205	229	6	0.00034132	0.0051198	MYC,EP300,TP53,PSMD14,UBC,CYLD
TRAIL signaling(R)	0.0006	7	2	0.00039787	0.0055702	CASP8,CASP10
TGF-beta signaling pathway(K)	0.0075	84	4	0.00040329	0.0056461	MYC,EP300,MAPK3,CDKN2B
Small cell lung cancer(K)	0.0077	86	4	0.00044046	0.0061664	MYC,PIAS2,TP53,CDKN2B
ErbB2/ErbB3 signaling events(N)	0.0033	37	3	0.00049376	0.0064189	CDC42,MAPK3,PTPN11
MAPK6/MAPK4 signaling(R)	0.008	89	4	0.0005007	0.0065091	MYC,PSMD14,CDC42,UBC
Necroptosis(K)	0.0145	162	5	0.00053254	0.006923	CASP8,TICAM1,CHMP4B,SPATA2L,CYLD
TNF signaling(R)	0.0034	38	3	0.00053336	0.0069336	CASP8,UBC,CYLD
MAPK signaling pathway(K)	0.0228	255	6	0.00060079	0.0070241	ARRB1,RPS6KA2,MYC,TP53,CDC42,MAPK3
IFN-gamma pathway(N)	0.0036	40	3	0.00061852	0.0070241	EP300,MAPK3,PTPN11
Signaling by FGFR3(R)	0.0036	40	3	0.00061852	0.0070241	UBC,MAPK3,PTPN11
HTLV-I infection(K)	0.0231	258	6	0.00063855	0.0070241	MYC,EP300,TP53,HLA-DQA2,CDKN2B,HLA-DRB1
Bladder cancer(K)	0.0037	41	3	0.00066417	0.0073059	MYC,TP53,MAPK3
Signaling by FGFR4(R)	0.0037	41	3	0.00066417	0.0073059	UBC,MAPK3,PTPN11
Signaling by EGFR(R)	0.0037	41	3	0.00066417	0.0073059	CDC42,UBC,PTPN11
Influenza A(K)	0.0156	175	5	0.00075296	0.0082826	EP300,TICAM1,HLA-DQA2,MAPK3,HLA-DRB1
lck and fyn tyrosine kinases in initiation of tcr activation(B)	0.001	11	2	0.00097228	0.0097228	PTPN11,HLA-DRB1
Integrins in angiogenesis(N)	0.0042	47	3	0.00098345	0.0098345	CASP8,MAPK3,PTPN11
Th17 cell differentiation(K)	0.0096	107	4	0.00099129	0.0098762	IRF4,HLA-DQA2,MAPK3,HLA-DRB1
Ceramide signaling pathway(N)	0.0043	48	3	0.0010446	0.0098762	CASP8,MYC,MAPK3
t cell receptor signaling pathway(B)	0.0043	48	3	0.0010446	0.0098762	MAPK3,PTPN11,HLA-DRB1
Interleukin-4 and 13 signaling(R)	0.0098	110	4	0.0010974	0.0098762	MYC,ZEB1,IRF4,TP53
Signaling by FGFR1(R)	0.0044	49	3	0.001108	0.0099724	UBC,MAPK3,PTPN11
Factors involved in megakaryocyte development and platelet production(R)	0.0099	111	4	0.0011344	0.0102	EP300,TP53,CDC42,KIF3A
regulation of eif2(B)	0.0011	12	2	0.0011541	0.0104	MAPK3,EIF2S2
Endometrial cancer(K)	0.0046	52	3	0.0013129	0.0114	MYC,TP53,MAPK3
cadmium induces dna synthesis and proliferation in macrophages(B)	0.0012	13	2	0.0013509	0.0114	MYC,MAPK3
Autoimmune thyroid disease(K)	0.0047	53	3	0.0013862	0.0114	CTLA4,HLA-DQA2,HLA-DRB1
Toxoplasmosis(K)	0.0105	118	4	0.0014189	0.0114	CASP8,HLA-DQA2,MAPK3,HLA-DRB1
Thyroid hormone signaling pathway(K)	0.0105	118	4	0.0014189	0.0114	MYC,EP300,TP53,MAPK3
IL2-mediated signaling events(N)	0.0048	54	3	0.0014619	0.0117	MYC,MAPK3,PTPN11
Proteoglycans in cancer(K)	0.0183	205	5	0.001516	0.012	MYC,TP53,CDC42,MAPK3,PTPN11
S1P4 pathway(N)	0.0013	14	2	0.0015626	0.012	CDC42,MAPK3
il 4 signaling pathway(B)	0.0013	14	2	0.0015626	0.012	MAPK3,HLA-DRB1
Huntington disease(P)	0.0109	122	4	0.001602	0.012	CASP8,EP300,TP53,CDC42
TCR signaling(R)	0.011	123	4	0.0016503	0.012	PSMD14,UBC,HLA-DQA2,HLA-DRB1
Huma papillomavirus infection(K)	0.028	313	6	0.0017195	0.012	CASP8,EP300,TICAM1,TP53,CDC42,MAPK3
telomeres telomerase cellular aging and immortality(B)	0.0013	15	2	0.0017892	0.0125	MYC,MAPK3
Viral myocarditis(K)	0.0053	59	3	0.0018797	0.0132	CASP8,HLA-DQA2,HLA-DRB1
Neurotrophic factor-mediated Trk receptor signaling(N)	0.0054	60	3	0.0019713	0.0135	CDC42,MAPK3,PTPN11
RAF-independent MAPK1/3 activation(R)	0.0014	16	2	0.0020304	0.0135	MAPK3,PTPN11
Ligand-dependent caspase activation(R)	0.0014	16	2	0.0020304	0.0135	CASP8,TICAM1
role of mal in rho-mediated activation of srf(B)	0.0014	16	2	0.0020304	0.0135	CDC42,MAPK3
Mitotic G1-G1/S phases(R)	0.0118	132	4	0.002131	0.0135	MYC,PSMD14,UBC,CDKN2B
PIP3 activates AKT signaling(R)	0.0198	222	5	0.0021441	0.0135	TP53,PSMD14,UBC,MAPK3,PTPN11
Colorectal cancer(K)	0.0055	62	3	0.0021626	0.0135	MYC,TP53,MAPK3
Validated nuclear estrogen receptor alpha network(N)	0.0055	62	3	0.0021626	0.0135	PHB2,MYC,EP300
S Phase(R)	0.012	134	4	0.0022496	0.0135	MYC,PSMD14,RAD21,UBC
Signaling events mediated by VEGFR1 and VEGFR2(N)	0.0056	63	3	0.0022625	0.0136	CDC42,MAPK3,PTPN11
Ras Pathway(P)	0.0056	63	3	0.0022625	0.0136	RPS6KA2,CDC42,MAPK3
Thrombin signalling through proteinase activated receptors (PARs)(R)	0.0015	17	2	0.0022861	0.0137	ARRB1,MAPK3
C-type lectin receptors (CLRs)(R)	0.0124	139	4	0.0025662	0.0152	CASP8,EP300,PSMD14,UBC
Pancreatic cancer(K)	0.0059	66	3	0.0025791	0.0152	TP53,CDC42,MAPK3
Activation of anterior HOX genes in hindbrain development during early embryogenesis(R)	0.0059	66	3	0.0025791	0.0152	EP300,NCOA6,PIAS2
Apoptosis(K)	0.0125	140	4	0.0026329	0.0152	CASP8,CASP10,TP53,MAPK3
Central carbon metabolism in cancer(K)	0.006	67	3	0.0026904	0.0152	MYC,TP53,MAPK3
Interleukin-17 signaling(R)	0.006	67	3	0.0026904	0.0152	RPS6KA2,UBC,MAPK3
Long-term potentiation(K)	0.006	67	3	0.0026904	0.0152	RPS6KA2,EP300,MAPK3
TCR signaling in naïve CD4+ T cells(N)	0.006	67	3	0.0026904	0.0152	CDC42,PTPN11,HLA-DRB1
cyclins and cell cycle regulation(B)	0.0017	19	2	0.0028408	0.0152	CDKN2B,PTPN11
tumor suppressor arf inhibits ribosomal biogenesis(B)	0.0017	19	2	0.0028408	0.0152	MYC,MAPK3
AP-1 transcription factor network(N)	0.0063	70	3	0.0030421	0.0152	MYC,EP300,TP53
Signaling by FGFR2(R)	0.0063	71	3	0.0031653	0.0158	UBC,MAPK3,PTPN11
Adherens junction(K)	0.0064	72	3	0.0032915	0.0165	EP300,CDC42,MAPK3
Signaling by TGF-beta Receptor Complex(R)	0.0065	73	3	0.0034208	0.0171	MYC,UBC,CDKN2B
Leishmaniasis(K)	0.0065	73	3	0.0034208	0.0171	HLA-DQA2,MAPK3,HLA-DRB1
Regulation of Hypoxia-inducible Factor (HIF) by oxygen(R)	0.0065	73	3	0.0034208	0.0171	EP300,PSMD14,UBC
induction of apoptosis through dr3 and dr4/5 death receptors(B)	0.0019	21	2	0.0034523	0.0173	CASP10,MAPK3
igf-1 signaling pathway(B)	0.0019	21	2	0.0034523	0.0173	MAPK3,PTPN11
how progesterone initiates the oocyte maturation(B)	0.0019	21	2	0.0034523	0.0173	MAPK3,PTPN11
Platinum drug resistance(K)	0.0067	75	3	0.0036886	0.0177	CASP8,TP53,MAPK3
Cellular senescence(K)	0.0138	154	4	0.0036975	0.0177	MYC,TP53,MAPK3,CDKN2B
ras signaling pathway(B)	0.002	22	2	0.003779	0.0177	CDC42,MAPK3
inhibition of cellular proliferation by gleevec(B)	0.002	22	2	0.003779	0.0177	MYC,MAPK3
Mitochondrial calcium ion transport(R)	0.002	22	2	0.003779	0.0177	PHB2,SPG7
Validated targets of C-MYC transcriptional activation(N)	0.0068	76	3	0.0038271	0.0177	MYC,EP300,TP53
Jak-STAT signaling pathway(K)	0.0141	158	4	0.0040484	0.0177	MYC,EP300,PIAS2,PTPN11
Glucocorticoid receptor regulatory network(N)	0.007	78	3	0.0041137	0.0177	EP300,TP53,MAPK3
role of mef2d in t-cell apoptosis(B)	0.0021	23	2	0.0041196	0.0177	PTPN11,HLA-DRB1
TCF dependent signaling in response to WNT(R)	0.0143	160	4	0.0042321	0.0177	MYC,EP300,PSMD14,UBC
CXCR4-mediated signaling events(N)	0.0072	80	3	0.0044131	0.0177	CDC42,PTPN11,HLA-DRB1
Signaling events mediated by Hepatocyte Growth Factor Receptor (c-Met)(N)	0.0072	80	3	0.0044131	0.0177	CDC42,MAPK3,PTPN11
p53 pathway feedback loops 2(P)	0.0021	24	2	0.004474	0.0179	MYC,TP53
skeletal muscle hypertrophy is regulated via akt-mtor pathway(B)	0.0021	24	2	0.004474	0.0179	MAPK3,EIF2S2
T cell activation(P)	0.0072	81	3	0.0045676	0.0183	CDC42,HLA-DQA2,MAPK3
Nongenotropic Androgen signaling(N)	0.0022	25	2	0.0048419	0.0194	CDC42,MAPK3
ras-independent pathway in nk cell-mediated cytotoxicity(B)	0.0022	25	2	0.0048419	0.0194	MAPK3,PTPN11
Signaling events mediated by HDAC Class III(N)	0.0023	26	2	0.0052234	0.0209	EP300,TP53
NOD-like receptor signaling pathway(K)	0.0152	170	4	0.0052355	0.0209	CASP8,TMEM173,TICAM1,MAPK3
Mitotic Metaphase and Anaphase(R)	0.0153	171	4	0.0053439	0.0214	PSMD14,RAD21,UBC,RCC2
VEGFR1 specific signals(N)	0.0024	27	2	0.0056183	0.0225	MAPK3,PTPN11
Prostate cancer(K)	0.008	89	3	0.0059224	0.0237	EP300,TP53,MAPK3
ABC-family proteins mediated transport(R)	0.008	89	3	0.0059224	0.0237	PSMD14,UBC,EIF2S2
IL2 signaling events mediated by STAT5(N)	0.0025	28	2	0.0060264	0.0241	MYC,PTPN11
Dorso-ventral axis formation(K)	0.0025	28	2	0.0060264	0.0241	MAPK3,SPIRE2
Hedgehog 'off' state(R)	0.008	90	3	0.0061069	0.0244	PSMD14,KIF3A,UBC
Rheumatoid arthritis(K)	0.008	90	3	0.0061069	0.0244	CTLA4,HLA-DQA2,HLA-DRB1
Mitotic G2-G2/M phases(R)	0.0159	178	4	0.006145	0.0246	EP300,TP53,PSMD14,UBC
EGF receptor (ErbB1) signaling pathway(N)	0.0026	29	2	0.0064478	0.0248	MAPK3,PTPN11
Signaling by NOTCH2(R)	0.0026	29	2	0.0064478	0.0248	EP300,UBC
Mitophagy(R)	0.0026	29	2	0.0064478	0.0248	MAP1LC3A,UBC
Th1 and Th2 cell differentiation(K)	0.0082	92	3	0.0064861	0.0248	HLA-DQA2,MAPK3,HLA-DRB1
MHC class II antigen presentation(R)	0.0084	94	3	0.006879	0.0248	KIF3A,HLA-DQA2,HLA-DRB1
wnt signaling pathway(B)	0.0027	30	2	0.0068822	0.0248	MYC,MAPK3
Chemokine signaling pathway(K)	0.0167	187	4	0.0072878	0.0248	ARRB1,CCR6,CDC42,MAPK3
Asthma(K)	0.0028	31	2	0.0073296	0.0248	HLA-DQA2,HLA-DRB1
IL12 signaling mediated by STAT4(N)	0.0028	31	2	0.0073296	0.0248	PIAS2,HLA-DRB1
role of egf receptor transactivation by gpcrs in cardiac hypertrophy(B)	0.0028	31	2	0.0073296	0.0248	MYC,MAPK3
Endosomal Sorting Complex Required For Transport (ESCRT)(R)	0.0028	31	2	0.0073296	0.0248	CHMP4B,UBC
FAS (CD95) signaling pathway(N)	0.0029	32	2	0.0077898	0.0248	CASP8,CASP10
Netrin-mediated signaling events(N)	0.0029	32	2	0.0077898	0.0248	CDC42,MAPK3
N-cadherin signaling events(N)	0.0029	33	2	0.0082628	0.0248	CDC42,PTPN11
FAS signaling pathway(P)	0.0029	33	2	0.0082628	0.0248	CASP8,CASP10
Chagas disease (American trypanosomiasis)(K)	0.0093	104	3	0.0090549	0.0272	CASP8,TICAM1,MAPK3
IL2 signaling events mediated by PI3K(N)	0.0031	35	2	0.0092465	0.0277	MYC,PTPN11
CXCR3-mediated signaling events(N)	0.0031	35	2	0.0092465	0.0277	ARRB1,MAPK3
Signaling mediated by p38-alpha and p38-beta(N)	0.0031	35	2	0.0092465	0.0277	KRT8,TP53
T cell receptor signaling pathway(K)	0.0094	105	3	0.0092922	0.0279	CTLA4,CDC42,MAPK3
Signaling by ROBO receptors(R)	0.018	201	4	0.009332	0.028	PSMD14,CDC42,UBC,RPL17
Toll-like receptor signaling pathway(K)	0.0095	106	3	0.0095331	0.0286	CASP8,TICAM1,MAPK3
mechanism of gene regulation by peroxisome proliferators via ppara(B)	0.0032	36	2	0.009757	0.0293	MYC,MAPK3

## Sheet: Table S9
Table S9: BCC SMR-FI network GO-Process Analysis
Geneset	Ratio of protein in geneset	Number of protein in geneset	Protien from network	p-value	FDR	Nodes
positive regulation of transcription from RNA polymerase II promoter	0.0815	1002	15	1.1274e-05	0.0061102	ARRB1,MYC,EP300,NCOA6,TMEM173,PIAS2,ZEB1,IRF4,TP53,RAD21,UBC,MAPK3,CDKN2B,VDR,NFYC
T cell costimulation	0.006	74	5	1.6251e-05	0.0061102	CTLA4,CDC42,HLA-DQA2,PTPN11,HLA-DRB1
positive regulation of protein binding	0.005	62	4	0.00014452	0.0288	ARRB1,EP300,TMEM173,TICAM1
nucleotide-binding oligomerization domain containing signaling pathway	0.002	24	3	0.0001532	0.0288	CASP8,UBC,CYLD
TRIF-dependent toll-like receptor signaling pathway	0.0023	28	3	0.00024039	0.0361	CASP8,TICAM1,UBC
regulation of tumor necrosis factor-mediated signaling pathway	0.0026	32	3	0.00035459	0.0443	CASP8,UBC,CYLD
Bergmann glial cell differentiation	0.0007	8	2	0.0005498	0.0504	MAPK3,PTPN11
protein deubiquitination	0.0202	248	6	0.00062034	0.0504	MYC,EP300,TP53,PSMD14,UBC,CYLD
negative regulation of cell proliferation	0.0297	365	7	0.00084373	0.0504	RPS6KA2,ZEB1,TP53,GAS8,CDKN2B,VDR,CDK10
toll-like receptor 3 signaling pathway	0.0008	10	2	0.00085443	0.0504	CASP8,TICAM1
apoptotic process	0.0395	486	8	0.00094804	0.0504	ARRB1,CASP8,CASP10,EP300,TMEM173,RAD21,MAPK3,CLPTM1L
cellular response to UV	0.0037	46	3	0.0010103	0.0504	MYC,EP300,TP53
regulation of necroptotic process	0.0009	11	2	0.0010311	0.0504	CASP8,UBC
positive regulation of gene expression	0.0227	279	6	0.0011387	0.0504	MYC,TICAM1,TP53,CDC42,MAPK3,VDR
activation of MAPK activity	0.0088	108	4	0.0011534	0.0504	ARRB1,UBC,MAPK3,PTPN11
regulation of mitochondrial membrane permeability	0.0011	13	2	0.0014323	0.0504	TP53,SPG7
negative regulation of G2/M transition of mitotic cell cycle	0.0047	58	3	0.0019543	0.0504	PSMD14,RAD21,UBC
DNA damage response, signal transduction by p53 class mediator resulting in cell cycle arrest	0.0049	60	3	0.0021508	0.0504	EP300,TP53,UBC
megakaryocyte development	0.0013	16	2	0.0021522	0.0504	EP300,PTPN11
cell cycle arrest	0.0107	131	4	0.0023251	0.0504	MYC,STRADB,TP53,CDKN2B
viral process	0.0264	324	6	0.0024178	0.0504	EP300,TAP2,KRT8,TMEM173,TP53,MAPK3
regulation of type I interferon production	0.0014	17	2	0.002423	0.0504	TMEM173,UBC
necroptotic process	0.0014	17	2	0.002423	0.0504	TICAM1,CYLD
apoptotic signaling pathway	0.0052	64	3	0.0025795	0.0504	CASP8,CASP10,TICAM1
platelet formation	0.0015	18	2	0.0027092	0.0504	EP300,PTPN11
entrainment of circadian clock by photoperiod	0.0015	18	2	0.0027092	0.0504	SIK1,TP53
positive regulation of histone acetylation	0.0015	18	2	0.0027092	0.0504	ARRB1,MAPK3
macrophage differentiation	0.0015	18	2	0.0027092	0.0504	CASP8,CDC42
ubiquitin-dependent protein catabolic process	0.0111	137	4	0.00273	0.0504	ARRB1,PSMD14,TP53INP2,CYLD
transcription from RNA polymerase II promoter	0.0469	576	8	0.002761	0.0504	ARRB1,BACH2,MYC,EP300,IRF4,TP53,RAD21,NFYC
interferon-gamma-mediated signaling pathway	0.0055	67	3	0.0029333	0.0504	IRF4,HLA-DQA2,HLA-DRB1
mitochondrial calcium ion transmembrane transport	0.0016	20	2	0.0033267	0.0504	PHB2,SPG7
T cell receptor signaling pathway	0.0119	146	4	0.0034246	0.0504	PSMD14,UBC,HLA-DQA2,HLA-DRB1
cellular response to mechanical stimulus	0.006	74	3	0.003871	0.0504	CASP8,MAPK3,PTPN11
regulation of transcription from RNA polymerase II promoter in response to hypoxia	0.006	74	3	0.003871	0.0504	EP300,PSMD14,UBC
regulation of T-helper cell differentiation	0.0001	1	1	0.0042223	0.0504	IRF4
peptidyl-lysine butyrylation	0.0001	1	1	0.0042223	0.0504	EP300
negative regulation of cortisol secretion	0.0001	1	1	0.0042223	0.0504	PTPN11
positive regulation of metanephric cap mesenchymal cell proliferation	0.0001	1	1	0.0042223	0.0504	MYC
isotype switching to IgA isotypes	0.0001	1	1	0.0042223	0.0504	CCR6
regulation of mesenchymal cell proliferation	0.0001	1	1	0.0042223	0.0504	ZEB1
asparagine metabolic process	0.0001	1	1	0.0042223	0.0504	NIT2
peptidyl-lysine crotonylation	0.0001	1	1	0.0042223	0.0504	EP300
intestinal epithelial cell migration	0.0001	1	1	0.0042223	0.0504	PTPN11
negative regulation of apolipoprotein binding	0.0001	1	1	0.0042223	0.0504	MAPK3
negative regulation of mitotic metaphase/anaphase transition	0.0001	1	1	0.0042223	0.0504	RAD21
antigen processing and presentation of endogenous peptide antigen via MHC class Ib via ER pathway, TAP-dependent	0.0001	1	1	0.0042223	0.0504	TAP2
microvillus organization	0.0001	1	1	0.0042223	0.0504	PTPN11
peptidyl-lysine propionylation	0.0001	1	1	0.0042223	0.0504	EP300
DN3 thymocyte differentiation	0.0001	1	1	0.0042223	0.0504	CCR6
regulation of microtubule binding	0.0001	1	1	0.0042223	0.0504	GAS8
suppression by virus of host cysteine-type endopeptidase activity involved in apoptotic process	0.0001	1	1	0.0042223	0.0504	CASP8
DN2 thymocyte differentiation	0.0001	1	1	0.0042223	0.0504	CCR6
response to vitamin B3	0.0001	1	1	0.0042223	0.0504	TP53
histone H2B acetylation	0.0001	1	1	0.0042223	0.0504	EP300
chromosome passenger complex localization to kinetochore	0.0001	1	1	0.0042223	0.0504	RCC2
positive regulation of interleukin-13 biosynthetic process	0.0001	1	1	0.0042223	0.0504	IRF4
regulation of calcidiol 1-monooxygenase activity	0.0001	1	1	0.0042223	0.0504	VDR
positive regulation of I-kappaB kinase/NF-kappaB signaling	0.0126	155	4	0.004231	0.0504	CASP8,CASP10,TICAM1,UBC
protein K63-linked deubiquitination	0.0019	23	2	0.0043641	0.0504	PSMD14,CYLD
stress-activated MAPK cascade	0.002	24	2	0.004739	0.0504	UBC,MAPK3
regulation of mitotic cell cycle	0.0065	80	3	0.004805	0.0504	STRADB,SIK1,CYLD
protein tetramerization	0.002	25	2	0.0051283	0.0504	TGM3,TP53
hair follicle morphogenesis	0.002	25	2	0.0051283	0.0504	TGM3,CDC42
fibroblast growth factor receptor signaling pathway	0.0067	82	3	0.005144	0.0504	UBC,MAPK3,PTPN11
MyD88-independent toll-like receptor signaling pathway	0.0021	26	2	0.0055319	0.0504	TICAM1,UBC
negative regulation of fibroblast proliferation	0.0021	26	2	0.0055319	0.0504	MYC,TP53
intrinsic apoptotic signaling pathway in response to DNA damage by p53 class mediator	0.0021	26	2	0.0055319	0.0504	EP300,TP53
integrin-mediated signaling pathway	0.007	86	3	0.0058643	0.0504	CDC42,RCC2,PTPN11
response to antibiotic	0.0022	27	2	0.0059496	0.0504	CASP8,TP53
ERK1 and ERK2 cascade	0.0022	27	2	0.0059496	0.0504	MYC,MAPK3
positive regulation of ERK1 and ERK2 cascade	0.0141	173	4	0.0062111	0.0504	ARRB1,PHB2,MAPK3,PTPN11
response to gamma radiation	0.0023	28	2	0.0063812	0.0504	MYC,TP53
macroautophagy	0.0073	90	3	0.0066424	0.0504	MAP1LC3A,CHMP4B,UBC
positive regulation of protein insertion into mitochondrial membrane involved in apoptotic signaling pathway	0.0024	29	2	0.0068268	0.0504	CASP8,TP53
protein phosphorylation	0.0327	402	6	0.0068725	0.0504	RPS6KA2,STRADB,SIK1,CDC42,MAPK3,CDK10
Wnt signaling pathway, planar cell polarity pathway	0.0075	92	3	0.0070533	0.0504	PSMD14,CDC42,UBC
beta-catenin-TCF complex assembly	0.0024	30	2	0.0072861	0.0504	MYC,EP300
cellular response to reactive oxygen species	0.0024	30	2	0.0072861	0.0504	TP53,MAPK3
histone H4 acetylation	0.0024	30	2	0.0072861	0.0504	EP300,IRF4
viral life cycle	0.0024	30	2	0.0072861	0.0504	CHMP4B,UBC
cellular response to hypoxia	0.0077	95	3	0.0076977	0.0504	PHB2,MYC,TP53
negative regulation of epidermal growth factor receptor signaling pathway	0.0025	31	2	0.007759	0.0504	CDC42,UBC
lipopolysaccharide-mediated signaling pathway	0.0025	31	2	0.007759	0.0504	TICAM1,MAPK3
response to exogenous dsRNA	0.0025	31	2	0.007759	0.0504	TICAM1,MAPK3
antigen processing and presentation of exogenous peptide antigen via MHC class II	0.0079	97	3	0.0081459	0.0504	KIF3A,HLA-DQA2,HLA-DRB1
positive regulation of telomerase activity	0.0026	32	2	0.0082455	0.0504	MYC,MAPK3
cell envelope organization	0.0002	2	1	0.0084271	0.0504	TGM3
negative regulation of triglyceride biosynthetic process	0.0002	2	1	0.0084271	0.0504	SIK1
positive regulation of flagellated sperm motility involved in capacitation	0.0002	2	1	0.0084271	0.0504	CCR6
negative regulation of cellular protein localization	0.0002	2	1	0.0084271	0.0504	TP53INP2
bile acid signaling pathway	0.0002	2	1	0.0084271	0.0504	VDR
male germ cell proliferation	0.0002	2	1	0.0084271	0.0504	EIF2S2
abortive mitotic cell cycle	0.0002	2	1	0.0084271	0.0504	PTPN11
protein-DNA complex disassembly	0.0002	2	1	0.0084271	0.0504	MYC
polysaccharide assembly with MHC class II protein complex	0.0002	2	1	0.0084271	0.0504	HLA-DRB1
negative regulation of growth hormone secretion	0.0002	2	1	0.0084271	0.0504	PTPN11
protein linear deubiquitination	0.0002	2	1	0.0084271	0.0504	CYLD
cardiac neural crest cell development involved in heart development	0.0002	2	1	0.0084271	0.0504	MAPK3
ripoptosome assembly involved in necroptotic process	0.0002	2	1	0.0084271	0.0504	CYLD
membrane fission	0.0002	2	1	0.0084271	0.0504	CHMP4B
positive regulation of hair follicle cell proliferation	0.0002	2	1	0.0084271	0.0504	CDC42
modification of synaptic structure	0.0002	2	1	0.0084271	0.0504	CDC42
regulation of hydrogen peroxide-induced cell death	0.0002	2	1	0.0084271	0.0504	TP53
actin filament branching	0.0002	2	1	0.0084271	0.0504	CDC42
thymocyte migration	0.0002	2	1	0.0084271	0.0504	CCR6
oligodendrocyte apoptotic process	0.0002	2	1	0.0084271	0.0504	TP53
positive regulation of interleukin-4 biosynthetic process	0.0002	2	1	0.0084271	0.0504	IRF4
cytosol to ER transport	0.0002	2	1	0.0084271	0.0504	TAP2
positive regulation of interleukin-10 biosynthetic process	0.0002	2	1	0.0084271	0.0504	IRF4
regulation of T cell migration	0.0002	2	1	0.0084271	0.0504	CCR6
submandibular salivary gland formation	0.0002	2	1	0.0084271	0.0504	CDC42
formin-nucleated actin cable assembly	0.0002	2	1	0.0084271	0.0504	SPIRE2
mitochondrial outer membrane permeabilization involved in programmed cell death	0.0002	2	1	0.0084271	0.0504	SPG7
cellular protein localization	0.0027	33	2	0.0087453	0.0504	GAS8,CDC42
negative regulation of type I interferon production	0.0027	33	2	0.0087453	0.0504	UBC,CYLD
response to ethanol	0.0081	100	3	0.0088468	0.0504	CASP8,TP53,PSMD14
transmembrane transport	0.0157	193	4	0.0090457	0.0504	TAP2,PSMD14,UBC,EIF2S2
cellular response to DNA damage stimulus	0.0159	196	4	0.0095329	0.0504	MYC,CTLA4,NCOA6,TP53
proteasome-mediated ubiquitin-dependent protein catabolic process	0.0162	199	4	0.01	0.0504	ARRB1,TP53,PSMD14,UBC
keratinization	0.0085	105	3	0.0101	0.0504	TGM3,KRT8,CDC42

## Sheet: Table S10
Table S10: Pubmed search of SMR-HEIDI candidate genes biological processes
Gene	GWAS	HEIDI	Cell death	Cell cycle	Immune	TReg	Reference/s
PADI6
RCC2	X		X	X			Wu et al, 2018; Yenjerla et al, 2013;
CASP10			X		X	X	Wang et al, 1999; Bleesing et al, 2006, Zhao et al, 2014; Mazerolles et al, 2018
CASP8	X		X		X		Tummers and Green, 2017; Ghanekar and Sadasivam, 2019; Cuda et al, 2015
ALS2CR12
AC007256.5
STRADB				X			Zhong et al, 2013
CTLA4	X		X	X	X	X	Contardi et al, 2005; Brunner et al, 1999; Greenwald et al, 2002; as reveiwed in Walker, 2013.
CLPTM1L	X		X	X			James et al, 2013; Jia et al, 2014;
IRF4	X		X	X	X	X	Shaffer et al, 2008; Guo et al, 2014; Patterson et al, 2018; Zheng et al, 2009
HLA-DRB1					X	X	Schaier et al, 2013
HLA-DQA2					X	X	Lenormand et al, 2012; Woo et al, 2017
TAP2					X		Cabrera et al, 2003
BACH2	X	X	X	X	X	X	richer et al, 2015; as reviewed in Igarashi et al, 2014; as reveiwed in Zhou et al, 2016
RPS6KA2			X	X			Milosevic et al, 2013; Pancholi et al, 2008
RNASET2			X	X	X		Caputa et al, 2015; Liu et al, 2010; Baranzini et al 2017
AL133458.1
RP1-167A14.2
CCR6					X	X	Kapur et al, 2016; Ito et al, 2011;
RP11-875O11.1
BNC2				X	X		Wu et al, 2017; Urgard et al, 2017;
CDKN2B			X	X			Tu et al, 2017
SMC2	X	X	X	X		X	Li et al, 2018, Aze et al, 2016; Dong et al, 2018; Takagi et al, 2018; Messina et al, 2017; Murakami-Tonami et al, 2014;
AP003774.1		X
VDR	X	X	X	X	X	X	Lu et al, 2017, Lin et al, 2017; Tavera-Mendoza et al 2017; Segaert et al, 2000
AC137932.6
RP11-104N10.1		X
SPG7	X		X		X		Shanmughapriya et al, 2015; Almontashiri et al 2014
C16orf55
CDK10			X	X			Yu et al, 2012; Li et al, 1995
SPATA2L		X
ZNF276					X		Uniken Venema et al, 2019;
SPIRE2	X			X			Xu et al, 2012
GAS8			X	X	X		Zhao et al, 2009; Pan et al, 2018
TP53	X	X	X	X	X	X	as reviewed in Pietsch et al, 2008; Kuerbitz et al, 1992; Kastan et al, 1992; as reviewed in Muñoz-Fontela et al, 2016;
ALKBH5		X	X	X	X	X	Zhang et al, 2017; Zheng et al, 2013; Rubio et al, 2018; Zhou et al, 2019
TICAM1	X	X	X		X		Long et al, 2018; Zan et al, 2017; Seya et al, 2012
TGM3	X		X	X	X		Wu et al, 2013; Bognar et al, 2014
CHMP4B		X	X	X			Guizetti et al, 2011; Elia et al, 2011
EIF2S2				X			Tanaka et al, 2018;
MAP1LC3A			X				Costa et al, 2016
TP53INP2		X	X	X			Ivanova et al, 2019; as reviewed in Nowak and Iovanna, 2009
NCOA6		X	X				Mahajan et al, 2004
GGT7				X			Bui et al, 2015
TRPC4AP			X
PES1		X	X	X	X		Cheng et al, 2012; Reeves et al, 2006
		TOTAL	25	23	20	11

[truncated: 2 more sheets: Table S11, Table S12]
